# Supplementary material for: Multi‐Omics Reveal the Metabolic Changes in Cumulus Cells During Aging
Source: Cell Prolif. 2025 Mar 5;58(8):e70014. doi: 10.1111/cpr.70014 (PMC12336455; doi:10.1111/cpr.70014)
Supplement: Supplementary file 4 — Table S1. Proteomics profiling in cumulus cells from young and old mice. [file CPR-58-e70014-s001.xlsx]

## Sheet: TMT6_all(fc1.5&p0.05)
Supplementary Table 1, related to Figure 1
Metabolomic profiling in cumulus cells from young and old mice
Protein.ISOID	Protein.ID	ENSEMBL	ENTREZID	Gene symbol	Protein name	Peptides	Razor + unique peptides	Unique peptides	Sequence coverage [%]	Unique + razor sequence coverage [%]	Unique sequence coverage [%]	id	Old-1	Old-2	Old-3	Young-1	Young-2	Young-3	Old_mean	Young_mean	FoldChang(Old/Young)	pvalue(Old/Young)	Diff(Old/Young)
A0A023T778	A0A023T778	ENSMUSG00000030188	66441	Magohb	mago homolog B, exon junction complex core component	15	1	1	70.9	6.1	6.1	0	380510	478440	354070	433070	504880	438060	404340	458670	-1.13437	0.287763	NO
A2ADP5	A2ADP5	ENSMUSG00000031174	19893	Rpgr	retinitis pigmentosa GTPase regulator	3	3	3	5.4	5.4	5.4	1	399850	443680	440250	388630	480790	468030	427927	445817	-1.04181	0.606818	NO
A0A067XG53	A0A067XG53	ENSMUSG00000031012	12361	Cask	calcium/calmodulin-dependent serine protein kinase (MAGUK family)	23	23	23	29.2	29.2	29.2	2	18275000	18733000	17927000	15880000	15805000	16379000	1.83117e+07	1.60213e+07	1.14296	0.00148015	NO
A0A075B5J9	A0A075B5J9	ENSMUSG00000076508	243433	Igkv17-127	immunoglobulin kappa variable 17-127	1	1	1	14.2	14.2	14.2	3	566220	535350	495240	268020	226250	193310	532270	229193	2.32236	0.000528103	YES
A0A075B5K2	A0A075B5K2	ENSMUSG00000096632	243431	Igkv9-124	immunoglobulin kappa chain variable 9-124	1	1	1	18.9	18.9	18.9	4	53432	93362	68531	79749	75420	41197	71775	65455.3	1.09655	0.726774	NO
A0A075B5M2	A0A075B5M2	ENSMUSG00000076552	546244	Igkv4-61	immunoglobulin kappa chain variable 4-61	1	1	1	11.7	11.7	11.7	5	606550	659800	623650	202460	191680	165290	630000	186477	3.37844	2.07702e-05	YES
A0A075B5N4	A0A075B5N4	ENSMUSG00000076580	434041	Igkv8-27	immunoglobulin kappa chain variable 8-27	1	1	1	15	15	15	7	1452400	1566000	1618800	651600	720320	750860	1.54573e+06	707593	2.18449	0.000126197	YES
A0A075B5N7	A0A075B5N7	ENSMUSG00000076594	667899	Igkv6-13	immunoglobulin kappa variable 6-13	2	2	1	18.9	18.9	9.5	8	3158900	3147600	2966500	2340700	2155600	2107500	3091000	2.20127e+06	1.40419	0.000710683	NO
A0A075B5P3	A0A075B5P3	ENSMUSG00000076613	16016	Ighg2b	immunoglobulin heavy constant gamma 2B	9	8	8	36	31.2	31.2	9	8979300	9160400	8963500	3267700	3243000	3403600	9034400	3.30477e+06	2.73375	2.33656e-07	YES
A0A075B5P4	A0A075B5P4	ENSMUSG00000076614	16017	Ighg1	immunoglobulin heavy constant gamma 1 (G1m marker)	5	5	5	28.4	28.4	28.4	10	2291500	2237100	2286800	1144200	1000700	1179100	2271800	1108000	2.05036	3.46826e-05	YES
A0A075B5P5	A0A075B5P5	ENSMUSG00000076615	380795	Ighg3	Immunoglobulin heavy constant gamma 3	7	7	7	24.2	24.2	24.2	11	3877400	3791700	3740900	1283200	1231900	1358400	3.80333e+06	1.29117e+06	2.94566	1.29448e-06	YES
A0A075B5P6	A0A075B5P6	ENSMUSG00000076617	16019	Ighm	immunoglobulin heavy constant mu	15	15	15	33.6	33.6	33.6	12	8298100	8241400	8176300	3653000	3483500	3539000	8238600	3558500	2.31519	1.73568e-07	YES
A0A075B5P9	A0A075B5P9	ENSMUSG00000095612	777688	Ighv5-4	immunoglobulin heavy variable 5-4	1	1	1	9.4	9.4	9.4	13	624520	645340	683640	267040	244130	300270	651167	270480	2.40745	8.89831e-05	YES
A0A075B5S6	A0A075B5S6	ENSMUSG00000093838	780803	Ighv3-1	immunoglobulin heavy variable 3-1	1	1	1	13.8	13.8	13.8	14	47154	45165	70445	68374	44874	65433	54254.7	59560.3	-1.09779	0.65413	NO
A0A075B5V0	A0A075B5V0	ENSMUSG00000094546	629884	Ighv1-26	immunoglobulin heavy variable 1-26	6	1	0	45.3	17.1	0	15	806860	753590	730960	480890	478460	511550	763803	490300	1.55783	0.000389777	YES
A0A075B5V1	A0A075B5V1	ENSMUSG00000096649	629893	Ighv1-31	immunoglobulin heavy variable 1-31	6	6	0	53.1	53.1	0	16	6966100	6870000	6673600	2453600	2475000	2452200	6.83657e+06	2.46027e+06	2.77879	9.08842e-07	YES
A0A075B5Y4	A0A075B5Y4	ENSMUSG00000094689	668591	Ighv1-81	immunoglobulin heavy variable 1-81	4	3	2	34.2	25.6	19.7	17	2582300	2735600	2657800	671670	583220	604350	2.65857e+06	619747	4.28976	2.46448e-06	YES
A0A0A6YXW6	A0A0A6YXW6	ENSMUSG00000095079	238447	Igha	immunoglobulin heavy constant alpha	2	2	2	5.9	5.9	5.9	18	2150700	2182900	2103200	250970	265440	271540	2145600	262650	8.16905	1.56572e-07	YES
A0A2R8W6L8	A0A2R8W6L8	ENSMUSG00000022556	15499	Hsf1	heat shock factor 1	7	7	7	17.8	17.8	17.8	19	1584300	1761800	1692800	1901900	1818700	1957800	1.67963e+06	1892800	-1.12691	0.0313752	NO
A0A087WNL7	A0A087WNL7	ENSMUSG00000053877	100043597	Srcap	Snf2-related CREBBP activator protein	48	47	47	14.6	14.4	14.4	20	302710000	287660000	323770000	390500000	404450000	411470000	3.04713e+08	402140000	-1.31973	0.00131257	NO
A0A087WNV1	A0A087WNV1	ENSMUSG00000026159	15463	Agfg1	ArfGAP with FG repeats 1	14	12	12	24.4	22.6	22.6	21	20028000	20348000	19429000	23940000	22945000	23617000	19935000	2.35007e+07	-1.17886	0.000859028	NO
A0A087WNW3	A0A087WNW3	ENSMUSG00000021843	16709	Ktn1	kinectin 1	118	1	0	74.7	1	0	22	378990	416480	422120	593210	558040	481730	405863	544327	-1.34116	0.0176648	NO
A0A087WQF1	A0A087WQF1	ENSMUSG00000064302	76707	Clasp1	CLIP associating protein 1	67	67	60	47.1	47.1	43.1	23	43516000	43159000	42006000	49879000	49269000	50305000	4.28937e+07	4.98177e+07	-1.16142	0.000222507	NO
A0A087WPX6	A0A087WPX6	ENSMUSG00000041757	240753	Plekha6	pleckstrin homology domain containing, family A member 6	1	1	1	9.8	9.8	9.8	24	473910	403080	407980	84112	76237	78042	428323	79463.7	5.39018	0.000109415	YES
A0A087WP46	A0A087WP46	ENSMUSG00000033722	207792	BC034090	cDNA sequence BC034090	5	5	5	5.7	5.7	5.7	25	835390	867290	809920	704530	688230	671090	837533	687950	1.21743	0.00146402	NO
A0A087WP54	A0A087WP54	ENSMUSG00000026153	68187	Fam135a	family with sequence similarity 135, member A	3	3	3	3.3	3.3	3.3	26	367090	350440	437850	405740	366860	349270	385127	373957	1.02987	0.741302	NO
A0A087WP69	A0A087WP69	ENSMUSG00000042046	213452	Dstyk	dual serine/threonine and tyrosine protein kinase	5	5	5	5.3	5.3	5.3	27	1088100	1050200	1029000	1301400	1460000	1345400	1.05577e+06	1.36893e+06	-1.29662	0.0033974	NO
A0A087WP74	A0A087WP74	ENSMUSG00000032712	67246	Resf1	retroelement silencing factor 1	18	18	18	13	13	13	28	5474900	5284600	5022500	5550900	5609000	5838500	5.26067e+06	5.66613e+06	-1.07708	0.0620344	NO
E0CY18	E0CY18	ENSMUSG00000026197	68818	Zfand2b	zinc finger, AN1 type domain 2B	7	7	7	37.6	37.6	37.6	29	4356900	4520000	4593800	5137400	4994900	4925500	4.49023e+06	5.01927e+06	-1.11782	0.00485509	NO
A0A087WPF7-3	A0A087WPF7	ENSMUSG00000029673	319974	Auts2	autism susceptibility candidate 2	11	11	11	15.8	15.8	15.8	30	2638500	2770100	2654000	3403700	3477500	3414600	2.68753e+06	3.43193e+06	-1.27698	9.658e-05	NO
A0A087WPG3	A0A087WPG3	ENSMUSG00000003346	216169	Abhd17a	abhydrolase domain containing 17A	2	1	1	9.3	5.9	5.9	31	0	18380	0	0	32353	0	6126.67	10784.3	-1.76023	0.726337	NO
A0A087WPH7	A0A087WPH7	ENSMUSG00000002102	19182	Psmc3	proteasome (prosome, macropain) 26S subunit, ATPase 3	29	1	1	68.5	5.9	5.9	32	469750	448560	484110	675400	705600	648360	467473	676453	-1.44704	0.000428895	NO
A0A087WPK3	A0A087WPK3	ENSMUSG00000026305	16978	Lrrfip1	leucine rich repeat (in FLII) interacting protein 1	16	1	0	23.4	2.4	0	33	276640	254870	195440	234210	255570	248980	242317	246253	-1.01625	0.882852	NO
A0A087WPL5	A0A087WPL5	ENSMUSG00000042699	13211	Dhx9	DEAH (Asp-Glu-Ala-His) box polypeptide 9	80	80	1	52.9	52.9	1.6	34	182660000	190500000	178740000	211450000	209520000	212610000	1.83967e+08	2.11193e+08	-1.148	0.00159168	NO
A0A087WPP8	A0A087WPP8	ENSMUSG00000026782	329165	Abi2	abl interactor 2	9	5	5	20.8	16	16	35	1813600	1931100	1766600	2048700	1848600	2127700	1837100	2.00833e+06	-1.09321	0.150316	NO
J3QK26	J3QK26	ENSMUSG00000032411	211586	Tfdp2	transcription factor Dp 2	2	2	2	7.2	7.2	7.2	36	250300	313860	226750	359560	333520	398890	263637	363990	-1.38065	0.0356957	NO
A0A087WPX0	A0A087WPX0	ENSMUSG00000021843	16709	Ktn1	kinectin 1	121	1	0	71.2	1.4	0	37	0	43933	0	36073	40474	77910	14644.3	51485.7	-3.51574	0.135767	NO
A0A087WQ11	A0A087WQ11	ENSMUSG00000054115	27401	Skp2	S-phase kinase-associated protein 2	6	6	6	18.8	18.8	18.8	38	2122000	2008600	1846200	2334700	2381700	2473200	1.99227e+06	2.39653e+06	-1.20292	0.0107956	NO
E9QPY6	E9QPY6	ENSMUSG00000014850	17686	Msh3	mutS homolog 3	35	35	35	36.4	36.4	36.4	39	17239000	17773000	17785000	19235000	19395000	19483000	17599000	19371000	-1.10069	0.000799059	NO
A0A087WS03	A0A087WS03	ENSMUSG00000056536	27392	Pign	phosphatidylinositol glycan anchor biosynthesis, class N	11	11	11	14.2	14.2	14.2	40	2761700	2714200	2585200	3060900	2994700	3061100	2.68703e+06	3038900	-1.13095	0.00353695	NO
A0A087WQ50	A0A087WQ50	ENSMUSG00000042210	68644	Abhd14a	abhydrolase domain containing 14A	1	1	1	6.6	6.6	6.6	41	256420	277960	262480	342380	333400	341960	265620	339247	-1.27719	0.000474746	NO
A0A087WQ61	A0A087WQ61	ENSMUSG00000026594	78255	Ralgps2	Ral GEF with PH domain and SH3 binding motif 2	14	14	13	35	35	33.3	42	5146300	5225400	5006300	6025600	5799400	6033800	5126000	5.95293e+06	-1.16132	0.00116748	NO
A0A087WQ63	A0A087WQ63	ENSMUSG00000041459	230908	Tardbp	TAR DNA binding protein	1	1	1	68.4	68.4	68.4	43	527660	577780	563330	621080	628400	607680	556257	619053	-1.11289	0.0174724	NO
A0A087WRP5	A0A087WRP5	ENSMUSG00000038608	210293	Dock10	dedicator of cytokinesis 10	9	8	8	4.6	4.3	4.3	44	5134800	4935100	5023900	4641200	4970000	5001200	5.03127e+06	4870800	1.03294	0.280899	NO
A0A087WQC2	A0A087WQC2	ENSMUSG00000038079	381259	Tmem237	transmembrane protein 237	11	11	11	37	37	37	45	4684700	5250200	4457700	5222600	5160600	5525200	4.79753e+06	5302800	-1.10532	0.125141	NO
A0A087WQE6	A0A087WQE6	ENSMUSG00000079658	67923	Eloc	elongin C	8	8	8	84.2	84.2	84.2	46	12631000	11880000	11928000	14383000	15799000	14476000	1.21463e+07	14886000	-1.22556	0.00612091	NO
E9QAN4	E9QAN4	ENSMUSG00000014602	16560	Kif1a	kinesin family member 1A	34	19	19	23.4	13.7	13.7	47	4933200	5037300	4758000	5041200	4970900	5259900	4909500	5.09067e+06	-1.0369	0.203234	NO
A0A087WQH8	A0A087WQH8	ENSMUSG00000033272	67843	Slc35a4	solute carrier family 35, member A4	3	3	2	39.8	39.8	31.1	48	1253000	1347900	1237900	1230900	1095900	1149600	1279600	1158800	1.10425	0.0816681	NO
A0A087WQN7	A0A087WQN7	ENSMUSG00000032410	24127	Xrn1	5'-3' exoribonuclease 1	36	36	36	25.4	25.4	25.4	49	14449000	14997000	14547000	17154000	16348000	17190000	1.46643e+07	1.68973e+07	-1.15227	0.00228401	NO
A0A087WQQ5	A0A087WQQ5	ENSMUSG00000021843	16709	Ktn1	kinectin 1	123	1	0	75.2	1.8	0	50	251960	218670	266310	269370	316050	285280	245647	290233	-1.18151	0.0860112	NO
A0A087WQS0	A0A087WQS0	ENSMUSG00000055322	21961	Tns1	tensin 1	42	42	38	28.5	28.5	27.3	51	35465000	42064000	40378000	37431000	37580000	37661000	3.93023e+07	3.75573e+07	1.04646	0.428046	NO
A0A087WQS2	A0A087WQS2	ENSMUSG00000051223	66882	Bzw1	basic leucine zipper and W2 domains 1	35	35	34	49	49	47.5	52	114290000	111880000	111070000	130750000	131130000	134880000	1.12413e+08	1.32253e+08	-1.17649	0.0002644	NO
A0A087WQT0	A0A087WQT0	ENSMUSG00000026201	20872	Stk16	serine/threonine kinase 16	5	5	5	32	32	32	53	2088000	1980200	1796800	2013800	1991600	2023100	1955000	2009500	-1.02788	0.558564	NO
Q8R155	Q8R155	ENSMUSG00000047728	223631	Ly6g2	lymphocyte antigen 6 complex, locus G2	2	2	2	41.1	41.1	41.1	54	199700	218410	216390	259900	182160	167540	211500	203200	1.04085	0.790808	NO
A0A087WQT6	A0A087WQT6	ENSMUSG00000026029	12370	Casp8	caspase 8	30	30	30	63.4	63.4	63.4	55	23191000	22882000	21358000	25464000	24887000	26218000	22477000	25523000	-1.13552	0.0112865	NO
A0A087WQY7	A0A087WQY7	ENSMUSG00000078572	208501	Ndufaf8	NADH:ubiquinone oxidoreductase complex assembly factor 8	3	3	3	44.2	44.2	44.2	56	949230	894460	998350	949360	968840	1012600	947347	976933	-1.03123	0.44976	NO
A0A087WQZ9	A0A087WQZ9	ENSMUSG00000025779	17087	Ly96	lymphocyte antigen 96	1	1	1	10.6	10.6	10.6	57	117960	112760	104210	115710	111710	104760	111643	110727	1.00828	0.866828	NO
A0A087WR24	A0A087WR24	ENSMUSG00000043019	66967	Edem3	ER degradation enhancer, mannosidase alpha-like 3	33	33	33	37.1	37.1	37.1	58	15650000	15496000	14974000	17009000	16297000	16979000	1.53733e+07	1.67617e+07	-1.09031	0.0109626	NO
Q3UHL6	Q3UHL6	ENSMUSG00000026193	14268	Fn1	fibronectin 1	75	75	3	39.4	39.4	1.1	59	52144000	53270000	50992000	31114000	30754000	32042000	5.21353e+07	3.13033e+07	1.66549	1.06103e-05	YES
Q6P3D0	Q6P3D0	ENSMUSG00000032565	75686	Nudt16	nudix (nucleoside diphosphate linked moiety X)-type motif 16	9	8	8	51.8	46.2	46.2	60	4368600	4156600	4240800	4794800	4806900	4936400	4.25533e+06	4.84603e+06	-1.13881	0.0015143	NO
A0A087WRE7	A0A087WRE7	ENSMUSG00000025911	76187	Adhfe1	alcohol dehydrogenase, iron containing, 1	5	5	5	12	12	12	61	462770	359260	411860	302370	319260	297910	411297	306513	1.34186	0.0266237	NO
A0A087WRF2	A0A087WRF2	ENSMUSG00000055013	347722	Agap1	ArfGAP with GTPase domain, ankyrin repeat and PH domain 1	21	21	2	31.7	31.7	3.1	62	9657300	10090000	9416100	10223000	10160000	10502000	9.72113e+06	10295000	-1.05903	0.0620571	NO
Q6GTL7	Q6GTL7	ENSMUSG00000026409	18640	Pfkfb2	6-phosphofructo-2-kinase/fructose-2,6-biphosphatase 2	16	14	14	30.1	26.3	26.3	63	4621100	4415300	4347900	4861900	4710300	4863900	4.46143e+06	4.81203e+06	-1.07858	0.0222027	NO
B2RWG1	B2RWG1	ENSMUSG00000079502	329375	Cfap77	cilia and flagella associated protein 77	4	4	4	15.1	15.1	15.1	64	3900600	3895400	3764100	2405300	2329700	2379600	3.85337e+06	2.37153e+06	1.62484	7.63855e-06	YES
A0A0R4J2B5	A0A0R4J2B5	ENSMUSG00000049643	66367	2310022A10Rik	RIKEN cDNA 2310022A10 gene	8	8	8	19.2	19.2	19.2	65	1975000	1961100	1845200	2185800	2064400	2293200	1927100	2.18113e+06	-1.13182	0.0309919	NO
A0A087WRJ1	A0A087WRJ1	ENSMUSG00000071302	72139	2610044O15Rik8	RIKEN cDNA 2610044O15 gene	3	1	1	18.3	7.3	7.3	66	249000	167750	172640	209730	195770	243090	196463	216197	-1.10044	0.544275	NO
A0A087WRM0	A0A087WRM0	ENSMUSG00000032803	321022	Cdv3	carnitine deficiency-associated gene expressed in ventricle 3	12	1	1	84.4	19.5	19.5	67	40805	66816	141360	134200	99752	56349	82993.7	96767	-1.16596	0.732825	NO
A0A087WSH6	A0A087WSH6	ENSMUSG00000087006	620695	Gm13889	predicted gene 13889	11	11	11	55.3	55.3	55.3	68	7807700	11363000	7450300	9671000	9659000	10772000	8.87367e+06	10034000	-1.13076	0.42329	NO
A0A087WRR7	A0A087WRR7	ENSMUSG00000099689	73729	Zfp383	zinc finger protein 383	7	3	3	13.1	6.9	6.9	69	3081300	2839500	2935600	3195400	2918200	3161900	2.95213e+06	3.09183e+06	-1.04732	0.280769	NO
F2Z4A3	F2Z4A3	ENSMUSG00000070047	14107	Fat1	FAT atypical cadherin 1	54	54	54	15.2	15.2	15.2	70	20769000	20493000	20140000	22404000	22157000	21755000	2.04673e+07	2.21053e+07	-1.08003	0.00336078	NO
A0A087WRT7	A0A087WRT7	ENSMUSG00000101389	666907	Ms4a4a	membrane-spanning 4-domains, subfamily A, member 4A	1	1	1	8.9	8.9	8.9	71	0	43077	34125	30416	0	0	25734	10138.7	2.5382	0.400265	NO
A0A087WRY3	A0A087WRY3	ENSMUSG00000026434	98415	Nucks1	nuclear casein kinase and cyclin-dependent kinase substrate 1	11	11	11	35.2	35.2	35.2	72	16046000	16818000	15756000	19752000	19254000	19414000	1.62067e+07	1.94733e+07	-1.20156	0.000727729	NO
D3Z5S8	D3Z5S8	ENSMUSG00000032265	212943	Tent5a	terminal nucleotidyltransferase 5A	8	8	8	21.7	21.7	21.7	73	1621700	1522900	1485200	1796900	1821700	1758500	1.54327e+06	1.79237e+06	-1.16141	0.00506415	NO
Q8BG73	Q8BG73	ENSMUSG00000032261	212531	Sh3bgrl2	SH3 domain binding glutamic acid-rich protein like 2	5	5	5	62.6	62.6	62.6	74	1212600	1229200	1163100	1561500	1426400	1560200	1.20163e+06	1.51603e+06	-1.26164	0.00303652	NO
A0A087WSK7	A0A087WSK7	ENSMUSG00000100679		Gm28778	predicted gene 28778	3	3	2	18.9	18.9	12.4	75	443210	408610	392740	433270	486710	468230	414853	462737	-1.11542	0.0911695	NO
F6YX19	F6YX19	ENSMUSG00000023791	72084	Pigx	phosphatidylinositol glycan anchor biosynthesis, class X	8	8	8	37.3	37.3	37.3	76	3583100	3619700	3473300	3606000	3545400	3889700	3558700	3.68037e+06	-1.03419	0.349259	NO
Q8C3V4	Q8C3V4	ENSMUSG00000026104	20846	Stat1	signal transducer and activator of transcription 1	45	45	1	55.7	55.7	2.7	77	40162000	42065000	40396000	55196000	55192000	56210000	4.08743e+07	5.55327e+07	-1.35862	2.87362e-05	NO
A0A087WST1	A0A087WST1	ENSMUSG00000016524	329244	Il19	interleukin 19	1	1	1	6.9	6.9	6.9	78	1199300	1164200	1207400	1080500	1050300	1135500	1190300	1.08877e+06	1.09326	0.0228648	NO
Q60759	Q60759	ENSMUSG00000003809	270076	Gcdh	glutaryl-Coenzyme A dehydrogenase	15	15	15	40.2	40.2	40.2	80	12728000	12698000	12691000	7301400	7730900	7300200	1.27057e+07	7.44417e+06	1.7068	3.33254e-06	YES
A0A0A0MQ73	A0A0A0MQ73	ENSMUSG00000048154	381022	Kmt2d	lysine (K)-specific methyltransferase 2D	46	46	45	10.4	10.4	10.2	81	21471000	21939000	21168000	22847000	22810000	23096000	21526000	2.29177e+07	-1.06465	0.00450444	NO
A0A0A0MQ79	A0A0A0MQ79	ENSMUSG00000040225	226562	Prrc2c	proline-rich coiled-coil 2C	113	113	3	36.4	36.4	0.9	82	130850000	134360000	125720000	146550000	143130000	149780000	130310000	1.46487e+08	-1.12414	0.00688299	NO
Q3UMC0	Q3UMC0	ENSMUSG00000027722	57815	Spata5	spermatogenesis associated 5	39	39	38	53.9	53.9	52.5	83	20900000	21869000	20724000	24276000	24405000	24531000	2.11643e+07	24404000	-1.15307	0.000876218	NO
S4R2C4	S4R2C4	ENSMUSG00000034801	20663	Sos2	SOS Ras/Rho guanine nucleotide exchange factor 2	17	14	14	13.8	12.3	12.3	84	4738700	4769500	4590200	5121100	5021800	5162900	4.69947e+06	5.10193e+06	-1.08564	0.00439418	NO
A0A0A0MQ89	A0A0A0MQ89	ENSMUSG00000037761	109275	Actr5	ARP5 actin-related protein 5	13	13	13	29.4	29.4	29.4	85	5249300	5634100	5336600	6145300	6022200	6125800	5.40667e+06	6.09777e+06	-1.12782	0.00487146	NO
A0A0A0MQ90	A0A0A0MQ90	ENSMUSG00000042312	20196	S100a13	S100 calcium binding protein A13	6	6	6	30	30	30	86	7692200	7287800	7038300	9291700	8912700	9330600	7.33943e+06	9.17833e+06	-1.25055	0.001383	NO
S4R203	S4R203	ENSMUSG00000041225	75415	Arhgap12	Rho GTPase activating protein 12	32	32	31	40.9	40.9	40.9	87	12497000	12498000	12609000	14124000	13961000	14010000	1.25347e+07	1.40317e+07	-1.11943	1.62894e-05	NO
A0A0A0MQ97	A0A0A0MQ97	ENSMUSG00000047586	233038	Nccrp1	non-specific cytotoxic cell receptor protein 1 homolog (zebrafish)	2	2	2	12.7	12.7	12.7	88	107790	158230	142600	112660	122330	98561	136207	111184	1.22506	0.202366	NO
A0A0A0MQ98	A0A0A0MQ98	ENSMUSG00000037876	108829	Jmjd1c	jumonji domain containing 1C	44	44	44	19.3	19.3	19.3	89	22189000	23884000	21855000	25985000	25766000	26062000	2.26427e+07	2.59377e+07	-1.14552	0.00654129	NO
A0A0A0MQ99	A0A0A0MQ99	ENSMUSG00000044627	72931	Swi5	SWI5 recombination repair homolog (yeast)	9	9	9	64.9	64.9	64.9	90	6021700	6100300	5918200	6755400	6798800	6804500	6013400	6.78623e+06	-1.12852	0.000148456	NO
A0A0A0MQA2	A0A0A0MQA2	ENSMUSG00000033902	26390	Mapkbp1	mitogen-activated protein kinase binding protein 1	8	8	8	6.4	6.4	6.4	91	1413600	1459500	1268400	1540100	1680000	1481400	1380500	1.56717e+06	-1.13522	0.0861257	NO
A0A0R4J0X5	A0A0R4J0X5	ENSMUSG00000079015	20702	Serpina1c	serine (or cysteine) peptidase inhibitor, clade A, member 1C	8	3	3	22	6.8	6.8	92	3774500	3451400	3482100	2889700	2975000	2728500	3.56933e+06	2864400	1.2461	0.0049804	NO
A0A0A0MQA5	A0A0A0MQA5	ENSMUSG00000026202	22145	Tuba4a	tubulin, alpha 4A	32	6	3	58.7	12.8	4.4	93	5064100	5180900	4675200	4089900	3849200	4139600	4973400	4.02623e+06	1.23525	0.00590768	NO
A0A0A0MQC2	A0A0A0MQC2	ENSMUSG00000039713	269608	Plekhg5	pleckstrin homology domain containing, family G (with RhoGef domain) member 5	2	2	2	1.9	1.9	1.9	94	1169200	1167800	1193800	1222500	1219700	1266300	1.17693e+06	1.23617e+06	-1.05033	0.026636	NO
A0A0A0MQC6	A0A0A0MQC6	ENSMUSG00000040412	229722	Elapor1	endosome-lysosome associated apoptosis and autophagy regulator 1	4	4	4	5.5	5.5	5.5	95	550630	411020	460650	537880	545900	539710	474100	541163	-1.14145	0.176672	NO
B1AQW2	B1AQW2	ENSMUSG00000018411	17762	Mapt	microtubule-associated protein tau	1	1	1	3.1	3.1	3.1	96	90429	63032	82061	39706	56736	48542	78507.3	48328	1.62447	0.0334332	YES
A0A0A0MQD1	A0A0A0MQD1	ENSMUSG00000035517	100121	Tdrd7	tudor domain containing 7	16	16	16	16.3	16.3	16.3	97	9243500	9338800	9075600	9423700	9983000	9558000	9219300	9654900	-1.04725	0.0784442	NO
A0A0A0MQD4	A0A0A0MQD4	ENSMUSG00000036275	213673	9530068E07Rik	RIKEN cDNA 9530068E07 gene	6	6	6	20.7	20.7	20.7	98	6390500	6365700	5844200	7209900	6733300	7275900	6.20013e+06	7.07303e+06	-1.14079	0.0241005	NO
A0A0A0MQD7	A0A0A0MQD7	ENSMUSG00000037110	241694	Ralgapa2	Ral GTPase activating protein, alpha subunit 2 (catalytic)	12	10	10	7.2	6.3	6.3	99	1911000	2108600	1841400	2222300	2013900	2116900	1.95367e+06	2117700	-1.08396	0.17669	NO
A0A0A0MQE5	A0A0A0MQE5	ENSMUSG00000026933	227634	Camsap1	calmodulin regulated spectrin-associated protein 1	36	36	36	28.4	28.4	28.4	100	23263000	23259000	22991000	26611000	26611000	27625000	23171000	26949000	-1.16305	0.000416735	NO
A0A0A0MQF2	A0A0A0MQF2	ENSMUSG00000031075	101772	Ano1	anoctamin 1, calcium activated chloride channel	8	8	8	8.7	8.7	8.7	101	3689500	3774100	3596600	3510000	3229000	3501300	3.68673e+06	3.41343e+06	1.08007	0.0607057	NO
D6RIQ3	D6RIQ3	ENSMUSG00000079484	227696	Phyhd1	phytanoyl-CoA dioxygenase domain containing 1	2	2	2	17.6	17.6	17.6	102	452120	431750	466230	574720	557390	584130	450033	572080	-1.27119	0.00065702	NO
A0A0A0MQH6	A0A0A0MQH6	ENSMUSG00000015095	30839	Fbxw5	F-box and WD-40 domain protein 5	2	2	2	7.3	7.3	7.3	103	368440	345080	392900	401040	420000	372850	368807	397963	-1.07906	0.208193	NO
A0A0A0MQM0	A0A0A0MQM0	ENSMUSG00000078812	276770	Eif5a	eukaryotic translation initiation factor 5A	15	15	10	75.2	75.2	48.3	104	122310000	123990000	119410000	140250000	137250000	148760000	1.21903e+08	1.42087e+08	-1.16557	0.00547602	NO
E0CY47	E0CY47	ENSMUSG00000036834	269437	Plch1	phospholipase C, eta 1	1	1	1	5.9	5.9	5.9	105	860970	861760	742450	864850	861220	867840	821727	864637	-1.05222	0.340415	NO
A0A0A0MQN4	A0A0A0MQN4	ENSMUSG00000030314	74244	Atg7	autophagy related 7	31	31	31	45.3	45.3	45.3	106	24743000	24490000	24482000	28194000	27282000	28485000	2.45717e+07	27987000	-1.13899	0.000784598	NO
A0A0A0MQN9	A0A0A0MQN9	ENSMUSG00000033209	209683	Ttc28	tetratricopeptide repeat domain 28	18	18	18	8.8	8.8	8.8	107	6295900	6224900	6318000	6857500	6696200	7015100	6279600	6.85627e+06	-1.09183	0.00390299	NO
A0A0A6YVR9	A0A0A6YVR9	ENSMUSG00000015790	20930	Surf1	surfeit gene 1	8	8	8	29.6	29.6	29.6	108	6777400	7275700	6733000	6633600	6608000	6756000	6928700	6.66587e+06	1.03943	0.217744	NO
A0A0A6YVS2	A0A0A6YVS2	ENSMUSG00000052428	68944	Tmco1	transmembrane and coiled-coil domains 1	7	7	7	27.5	27.5	27.5	109	13530000	14159000	13199000	14610000	14722000	14940000	1.36293e+07	1.47573e+07	-1.08276	0.0192948	NO
Q9JKV1	Q9JKV1	ENSMUSG00000039041	56436	Adrm1	adhesion regulating molecule 1	19	19	19	33.7	33.7	33.7	110	19823000	21419000	20943000	23597000	23923000	24152000	2.07283e+07	2.38907e+07	-1.15256	0.00319134	NO
A0A0A6YVV4	A0A0A6YVV4	ENSMUSG00000033900	213582	Map9	microtubule-associated protein 9	2	2	2	4.3	4.3	4.3	111	429920	521250	406970	455390	497810	480750	452713	477983	-1.05582	0.532283	NO
A0A0A6YWB0	A0A0A6YWB0	ENSMUSG00000027763	56758	Mbnl1	muscleblind like splicing factor 1	16	16	5	49	49	18.4	112	25925000	26160000	25541000	31112000	31250000	32293000	2.58753e+07	3.15517e+07	-1.21937	0.000164168	NO
A0A0A6YVW3	A0A0A6YVW3	ENSMUSG00000103290	780884	Ighv1-23	immunoglobulin heavy variable V1-23	3	1	1	26.5	12	12	113	87002	86491	90139	109660	87270	111540	87877.3	102823	-1.17008	0.130683	NO
A0A0A6YW06	A0A0A6YW06	ENSMUSG00000022995	13800	Enah	ENAH actin regulator	36	36	35	36.6	36.6	35.4	114	32904000	32689000	31086000	36492000	35440000	36170000	3.22263e+07	36034000	-1.11815	0.0042986	NO
A0A0A6YWR8	A0A0A6YWR8	ENSMUSG00000026074	26921	Map4k4	mitogen-activated protein kinase kinase kinase kinase 4	38	3	0	28.6	2.2	0	115	670470	672950	541950	553300	591310	609880	628457	584830	1.0746	0.399904	NO
A0A0A6YW77	A0A0A6YW77	ENSMUSG00000026822	16819	Lcn2	lipocalin 2	8	8	8	19.6	19.6	19.6	116	11229000	10755000	11090000	14967000	15377000	15383000	1.10247e+07	1.52423e+07	-1.38257	2.80555e-05	NO
A0A0A6YW87	A0A0A6YW87	ENSMUSG00000062169	98417	Cnih4	cornichon family AMPA receptor auxiliary protein 4	1	1	1	25.6	25.6	25.6	117	1246400	1041200	1141100	1339400	1386300	1370200	1142900	1365300	-1.19459	0.021643	NO
A0A0A6YWA2	A0A0A6YWA2	ENSMUSG00000026566	68481	Mpzl1	myelin protein zero-like 1	3	3	3	13.7	13.7	13.7	118	990730	954690	1009800	1060700	1007900	919110	985073	995903	-1.01099	0.81913	NO
A0A0A6YWG7	A0A0A6YWG7	ENSMUSG00000062232	76089	Rapgef2	Rap guanine nucleotide exchange factor (GEF) 2	16	12	12	11.5	9.5	9.5	119	3060300	3341900	2927300	3372400	3556800	3706200	3.10983e+06	3.54513e+06	-1.13998	0.049065	NO
Q9EQX4	Q9EQX4	ENSMUSG00000001864	108897	Aif1l	allograft inflammatory factor 1-like	16	16	16	65.3	65.3	65.3	120	9948500	10025000	9307500	9783700	9294900	9778400	9.76033e+06	9619000	1.01469	0.639465	NO
A0A0A6YWM5	A0A0A6YWM5	ENSMUSG00000039318	98732	Rab3gap2	RAB3 GTPase activating protein subunit 2	47	47	46	33.8	33.8	32.6	121	31549000	32240000	32187000	36610000	35857000	37207000	31992000	36558000	-1.14272	0.000527873	NO
A0A0A6YWM8	A0A0A6YWM8	ENSMUSG00000026074	26921	Map4k4	mitogen-activated protein kinase kinase kinase kinase 4	38	38	2	28.7	28.7	1.8	122	23766000	25123000	24282000	29312000	29162000	29163000	2.43903e+07	2.92123e+07	-1.1977	0.000267798	NO
A0A0A6YWV1	A0A0A6YWV1	ENSMUSG00000079610	109346	Ankrd39	ankyrin repeat domain 39	2	2	2	16.2	16.2	16.2	123	177380	322290	209040	238330	292080	304260	236237	278223	-1.17773	0.43484	NO
A0A0A6YWX1	A0A0A6YWX1	ENSMUSG00000006676	71472	Usp19	ubiquitin specific peptidase 19	44	44	44	42.3	42.3	42.3	124	21620000	21434000	21137000	23700000	24017000	23340000	21397000	2.36857e+07	-1.10696	0.000684999	NO
Q9Z1A9	Q9Z1A9	ENSMUSG00000003134	54610	Tbc1d8	TBC1 domain family, member 8	6	5	5	6.6	5.6	5.6	125	755380	857980	744360	902270	808430	865840	785907	858847	-1.09281	0.182882	NO
A0A0A6YX21	A0A0A6YX21	ENSMUSG00000040848	108735	Sft2d2	SFT2 domain containing 2	2	2	2	16.9	16.9	16.9	126	862880	897490	910940	882820	947700	1022800	890437	951107	-1.06814	0.230227	NO
A0A0A6YX40	A0A0A6YX40	ENSMUSG00000042035	78908	Igsf3	immunoglobulin superfamily, member 3	54	54	1	46.2	46.2	1.3	127	27569000	27555000	26988000	31459000	31533000	31496000	2.73707e+07	31496000	-1.15072	2.80762e-05	NO
A0A0A6YX99	A0A0A6YX99	ENSMUSG00000057335	545389	Cep170	centrosomal protein 170	15	1	1	42.8	7.5	7.5	128	63097	119390	74050	129750	156330	177320	85512.3	154467	-1.80637	0.0352989	YES
A0A0A6YXG0	A0A0A6YXG0	ENSMUSG00000026470	58244	Stx6	syntaxin 6	7	7	7	37.2	37.2	37.2	129	2658000	2635000	2467100	2676900	2612400	2738300	2586700	2.67587e+06	-1.03447	0.273426	NO
A0A0A6YXM5	A0A0A6YXM5	ENSMUSG00000037395	214742	Rcor3	REST corepressor 3	14	10	10	25.6	18.1	18.1	130	4364600	4641700	4381600	5189200	4884500	5222900	4.46263e+06	5.09887e+06	-1.14257	0.0104825	NO
D3Z5Y5	D3Z5Y5	ENSMUSG00000040774	99712	Cept1	choline/ethanolaminephosphotransferase 1	1	1	1	18.3	18.3	18.3	131	733720	757960	772380	824080	702790	866690	754687	797853	-1.0572	0.439812	NO
A0A0A6YXV0	A0A0A6YXV0	ENSMUSG00000032590	235606	Apeh	acylpeptide hydrolase	11	2	2	55.4	18.1	18.1	132	40873	35846	0	43771	0	66962	25573	36911	-1.44336	0.654338	NO
A0A0A6YXZ8	A0A0A6YXZ8	ENSMUSG00000072258	21339	Taf1a	TATA-box binding protein associated factor, RNA polymerase I, A	2	2	2	7.2	7.2	7.2	133	321070	496320	288590	394770	586400	474660	368660	485277	-1.31633	0.242682	NO
A0A0A6YY22	A0A0A6YY22	ENSMUSG00000037190	56368	Cyb561d2	cytochrome b-561 domain containing 2	1	1	1	27.3	27.3	27.3	134	342230	358760	297860	330330	303700	375820	332950	336617	-1.01101	0.901504	NO
A0A0A6YY47	A0A0A6YY47	ENSMUSG00000039542	17967	Ncam1	neural cell adhesion molecule 1	8	8	1	10.1	10.1	1.3	135	3846700	4015100	3785800	4333100	4334900	4598800	3.88253e+06	4.42227e+06	-1.13902	0.00846918	NO
F6TQW2	F6TQW2	ENSMUSG00000076612	404711	Ighg2c	immunoglobulin heavy constant gamma 2C	10	10	9	30.7	30.7	26.7	136	5866600	5712300	5466400	1982900	2091500	2180300	5.68177e+06	2084900	2.7252	1.00756e-05	YES
A0A0A6YY64	A0A0A6YY64	ENSMUSG00000026773	170768	Pfkfb3	6-phosphofructo-2-kinase/fructose-2,6-biphosphatase 3	21	21	17	46.4	46.4	39	137	14962000	14460000	14268000	16564000	16674000	16970000	1.45633e+07	16736000	-1.14919	0.000822414	NO
A0A0A6YY67	A0A0A6YY67	ENSMUSG00000041570	67886	Camsap2	calmodulin regulated spectrin-associated protein family, member 2	25	25	24	21.1	21.1	20.5	138	7763100	7926700	7263000	8302100	8174000	8362000	7.65093e+06	8.27937e+06	-1.08214	0.0386623	NO
A0A0A6YY75	A0A0A6YY75	ENSMUSG00000016481	12946	Cr1l	complement component (3b/4b) receptor 1-like	7	7	7	15.2	15.2	15.2	139	6854100	6938600	6898400	7548800	7523000	7597400	6.89703e+06	7556400	-1.0956	3.58336e-05	NO
E9Q2S0	E9Q2S0	ENSMUSG00000029108	54216	Pcdh7	protocadherin 7	23	23	3	24.2	24.2	3.2	140	7128600	7023300	6911100	8132300	8301500	7968800	7021000	8134200	-1.15855	0.000632085	NO
A0A0B4J1E2	A0A0B4J1E2	ENSMUSG00000021039	66354	Snw1	SNW domain containing 1	40	40	40	67.9	67.9	67.9	141	48263000	64059000	46613000	55250000	55654000	57704000	5.29783e+07	5.62027e+07	-1.06086	0.596394	NO
A0A0B4J1E3	A0A0B4J1E3	ENSMUSG00000024831	20589	Ighmbp2	immunoglobulin mu binding protein 2	16	16	16	15.2	15.2	15.2	142	5682000	5905900	5770100	6179500	6277100	6554700	5786000	6337100	-1.09525	0.0132346	NO
A0A0B4J1G1	A0A0B4J1G1	ENSMUSG00000026656	14130	Fcgr2b	Fc receptor, IgG, low affinity IIb	6	6	3	23.5	23.5	15	143	1676900	1656800	1742900	1978500	1926200	1964100	1692200	1.95627e+06	-1.15605	0.000957677	NO
A0A0B4J1F5	A0A0B4J1F5	ENSMUSG00000033767	229473	Tmem131l	transmembrane 131 like	3	3	3	3.5	3.5	3.5	144	196970	230870	198490	310010	300460	260080	208777	290183	-1.38992	0.0125235	NO
A0A0B4J1G0	A0A0B4J1G0	ENSMUSG00000059089	246256	Fcgr4	Fc receptor, IgG, low affinity IV	3	3	3	12	12	12	145	368840	386900	337210	210350	263050	250420	364317	241273	1.50997	0.00463167	YES
A0A0D2X7Z2	A0A0D2X7Z2	ENSMUSG00000021951	68043	Eef1akmt1	EEF1A alpha lysine methyltransferase 1	7	7	7	28.1	28.1	28.1	146	10098000	10664000	10219000	11923000	11881000	12019000	10327000	11941000	-1.15629	0.000799999	NO
Q9DC42	Q9DC42	ENSMUSG00000002885	26364	Adgre5	adhesion G protein-coupled receptor E5	13	13	13	21.3	21.3	21.3	147	4139500	4035300	4241300	4486800	4330800	4526700	4138700	4448100	-1.07476	0.021399	NO
A0A0F6AIX5	A0A0F6AIX5	ENSMUSG00000037669	68832	Ldah	lipid droplet associated hydrolase	15	15	15	34	34	34	148	10806000	10161000	10049000	11455000	11438000	11705000	1.03387e+07	1.15327e+07	-1.11549	0.00894812	NO
A0A0G2JFV3	A0A0G2JFV3	ENSMUSG00000028184	99633	Adgrl2	adhesion G protein-coupled receptor L2	6	6	6	5.9	5.9	5.9	149	1134700	1231800	1055800	1304000	1186500	1360500	1.14077e+06	1.28367e+06	-1.12527	0.119012	NO
A0A0G2JDH8	A0A0G2JDH8	ENSMUSG00000027957	229782	Slc35a3	solute carrier family 35 (UDP-N-acetylglucosamine (UDP-GlcNAc) transporter), member 3	1	1	1	9	9	9	150	435360	450240	447690	421620	397590	363640	444430	394283	1.12718	0.0451858	NO
A0A0G2JE03	A0A0G2JE03	ENSMUSG00000029472	59008	Anapc5	anaphase-promoting complex subunit 5	32	32	32	43.1	43.1	43.1	152	17488000	17596000	16995000	20229000	19562000	20528000	1.73597e+07	2.01063e+07	-1.15822	0.00127864	NO
A0A0G2JDS8	A0A0G2JDS8	ENSMUSG00000029591	22256	Ung	uracil DNA glycosylase	2	2	2	19.7	19.7	19.7	153	119930	120600	128040	188850	181170	169080	122857	179700	-1.46268	0.000842797	NO
B9EHV0	B9EHV0	ENSMUSG00000028176	242274	Lrrc7	leucine rich repeat containing 7	4	2	2	3.4	1.5	1.5	154	1557200	1608700	1535200	1704500	1660700	1674700	1.56703e+06	1.67997e+06	-1.07207	0.0111601	NO
A0A0G2JDU2	A0A0G2JDU2	ENSMUSG00000105340		Gm42878	predicted gene 42878	2	2	2	3.8	3.8	3.8	155	1234700	1185600	1160200	1422100	1334000	1367100	1193500	1374400	-1.15157	0.0058388	NO
A0A0G2JDV2	A0A0G2JDV2	ENSMUSG00000034575	210106	Tent4a	terminal nucleotidyltransferase 4A	2	1	1	2.4	1.3	1.3	156	415600	396920	323940	435780	374570	437580	378820	415977	-1.09809	0.345782	NO
Q000W5	Q000W5	ENSMUSG00000105096	626578	Gbp10	guanylate-binding protein 10	7	2	2	14.1	3.4	3.4	157	536560	473460	505420	482510	459740	497310	505147	479853	1.05271	0.299588	NO
A0A0G2JDV9	A0A0G2JDV9	ENSMUSG00000029484	11745	Anxa3	annexin A3	7	1	1	73.1	16.7	16.7	158	64754	72135	42970	56720	74530	63866	59953	65038.7	-1.08483	0.643277	NO
A0A0G2JDW2	A0A0G2JDW2	ENSMUSG00000059741	17897	Myl3	myosin, light polypeptide 3	6	6	6	34.8	34.8	34.8	159	7515500	8118900	6920900	7616700	6646600	7781500	7.51843e+06	7.34827e+06	1.02316	0.748292	NO
A0A0G2JDW7	A0A0G2JDW7	ENSMUSG00000090733	57294	Rps27	ribosomal protein S27	6	2	2	42.7	14.6	14.6	160	1423000	1345700	1293600	1436700	1462400	1366400	1354100	1.42183e+06	-1.05002	0.225323	NO
P61969	P61969	ENSMUSG00000028266	16911	Lmo4	LIM domain only 4	4	4	4	34.5	34.5	34.5	161	2979900	2894900	3069600	3532100	3448100	3627200	2.98147e+06	3535800	-1.18593	0.00155177	NO
A0A0G2JE93	A0A0G2JE93	ENSMUSG00000003062	76205	Stard3nl	STARD3 N-terminal like	2	2	2	8.7	8.7	8.7	162	514170	564990	523390	612000	559800	705020	534183	625607	-1.17115	0.113476	NO
A0A0G2JEA5	A0A0G2JEA5	ENSMUSG00000105204		Gm43738	predicted gene 43738	21	1	1	19.1	0.8	0.8	163	584710	687190	517140	559260	641170	643830	596347	614753	-1.03087	0.761698	NO
A0A0G2JEC4	A0A0G2JEC4	ENSMUSG00000037062	54673	Sh3glb1	SH3-domain GRB2-like B1 (endophilin)	15	15	14	30.7	30.7	28.7	164	20117000	20273000	20111000	22778000	23234000	22764000	20167000	2.29253e+07	-1.13677	7.19104e-05	NO
A0A0G2JEC6	A0A0G2JEC6	ENSMUSG00000042520	74383	Ubap2l	ubiquitin-associated protein 2-like	3	1	1	26.4	10.1	10.1	165	242890	303320	301770	495320	503890	483790	282660	494333	-1.74886	0.00051785	YES
A0A0G2JEE9	A0A0G2JEE9	ENSMUSG00000058503	68152	Fam133b	family with sequence similarity 133, member B	5	5	5	23.7	23.7	23.7	166	3677500	3567700	3876300	4091900	3913700	4248100	3.70717e+06	4.08457e+06	-1.1018	0.0462164	NO
A0A0G2JEG3	A0A0G2JEG3	ENSMUSG00000029175	74919	Slc35f6	solute carrier family 35, member F6	4	4	4	10.7	10.7	10.7	167	1969000	2117100	1995300	2350100	2134800	2296000	2.02713e+06	2260300	-1.11502	0.0421207	NO
A0A0G2JEK2	A0A0G2JEK2	ENSMUSG00000006360	12925	Crip1	cysteine-rich protein 1 (intestinal)	6	6	6	47.7	47.7	47.7	168	11828000	11618000	11087000	10582000	11249000	10942000	11511000	1.09243e+07	1.0537	0.115695	NO
F7A4H5	F7A4H5	ENSMUSG00000033883	241944	Zfp267	zinc finger protein 267	2	1	0	3.6	1.4	0	169	1224700	1263800	1305800	1223800	1231000	1297000	1.26477e+06	1250600	1.01133	0.690072	NO
A0A0G2JEP4	A0A0G2JEP4	ENSMUSG00000032497	71268	Lrrfip2	leucine rich repeat (in FLII) interacting protein 2	19	17	17	48.1	45	45	170	16061000	15890000	15618000	17249000	17440000	17695000	1.58563e+07	1.74613e+07	-1.10122	0.000923206	NO
A0A0G2JEX1	A0A0G2JEX1	ENSMUSG00000039103	68810	Nexn	nexilin	17	17	0	34.4	34.4	0	171	7021700	6917700	6949200	6568900	6235000	6829500	6.96287e+06	6.54447e+06	1.06393	0.0748584	NO
A0A0G2JEY3	A0A0G2JEY3	ENSMUSG00000027751	56790	Supt20	SPT20 SAGA complex component	8	8	8	15.9	15.9	15.9	172	3529500	3812300	3373000	3908900	3940500	4052400	3571600	3.96727e+06	-1.11078	0.0434477	NO
A0A0G2JF30	A0A0G2JF30	ENSMUSG00000028986	52323	Klhl7	kelch-like 7	5	5	5	19	19	19	173	753890	674300	565490	673630	725740	653140	664560	684170	-1.02951	0.755205	NO
A0A0G2JF55	A0A0G2JF55	ENSMUSG00000040943	214133	Tet2	tet methylcytosine dioxygenase 2	9	9	9	5.9	5.9	5.9	174	8035200	15784000	7714700	4548900	4670500	4666200	10511300	4.62853e+06	2.27098	0.0896329	NO
A0A0G2JF67	A0A0G2JF67	ENSMUSG00000053965	242202	Pde5a	phosphodiesterase 5A, cGMP-specific	17	17	17	23.8	23.8	23.8	175	4612300	4532300	4626600	5623100	6109500	5882200	4590400	5871600	-1.2791	0.000871183	NO
A0A0G2JFA5	A0A0G2JFA5	ENSMUSG00000031229	22589	Atrx	ATRX, chromatin remodeler	16	1	1	33.7	2.7	2.7	176	130490	123850	132010	208140	192850	201940	128783	200977	-1.56058	0.00014438	YES
A0A0G2JFC9	A0A0G2JFC9	ENSMUSG00000027959	72776	Sass6	SAS-6 centriolar assembly protein	9	9	9	16.5	16.5	16.5	177	1918300	1844200	1888300	2184900	2046000	2130200	1883600	2.12037e+06	-1.1257	0.00663918	NO
A0A0G2JFD6	A0A0G2JFD6	ENSMUSG00000041220	170439	Elovl6	ELOVL family member 6, elongation of long chain fatty acids (yeast)	2	2	2	23	23	23	178	101370	92569	132800	74207	119930	122780	108913	105639	1.03099	0.877415	NO
A0A0G2JFH2	A0A0G2JFH2	ENSMUSG00000032479	17758	Map4	microtubule-associated protein 4	37	2	2	21	2.4	2.4	179	2378800	2331900	2106700	1629700	1660500	1739200	2.27247e+06	1.67647e+06	1.35551	0.00270657	NO
A0A0G2JFJ6	A0A0G2JFJ6	ENSMUSG00000027933	229543	Ints3	integrator complex subunit 3	31	31	31	32.6	32.6	32.6	180	26259000	26297000	25155000	30771000	30932000	31752000	2.59037e+07	3.11517e+07	-1.2026	0.000404565	NO
A0A0G2JFQ4	A0A0G2JFQ4	ENSMUSG00000056724	235627	Nbeal2	neurobeachin-like 2	5	5	5	2.6	2.6	2.6	181	558100	629930	439580	591030	639850	680350	542537	637077	-1.17426	0.197351	NO
A0A0G2JFR8	A0A0G2JFR8	ENSMUSG00000031229	22589	Atrx	ATRX, chromatin remodeler	3	1	1	11.7	7.2	7.2	182	408910	395740	393110	457060	476420	427650	399253	453710	-1.1364	0.022136	NO
A0A0G2JFT8	A0A0G2JFT8	ENSMUSG00000029291	52822	Rufy3	RUN and FYVE domain containing 3	33	33	32	52.5	52.5	51.3	183	24231000	25881000	23835000	25906000	26119000	27170000	24649000	2.63983e+07	-1.07097	0.0768861	NO
A0A0G2JFV7	A0A0G2JFV7	ENSMUSG00000044134	231717	Pheta1	PH domain containing endocytic trafficking adaptor 1	1	1	1	19.6	19.6	19.6	184	195710	139410	171200	93558	69304	69196	168773	77352.7	2.18187	0.00737023	YES
A0A0G2JFZ4	A0A0G2JFZ4	ENSMUSG00000027806	72033	Tsc22d2	TSC22 domain family, member 2	10	4	4	13	9.3	9.3	185	948540	1148600	973500	1086500	1090400	1094800	1.02355e+06	1.09057e+06	-1.06548	0.347278	NO
A0A0G2JGD2	A0A0G2JGD2	ENSMUSG00000001020	20198	S100a4	S100 calcium binding protein A4	6	6	6	48.7	48.7	48.7	186	16677000	16136000	16653000	15281000	15300000	15667000	1.64887e+07	15416000	1.06958	0.00775034	NO
A0A0G2JGI8	A0A0G2JGI8	ENSMUSG00000025647	66940	Shisa5	shisa family member 5	1	1	1	20.5	20.5	20.5	187	121930	137480	166850	185270	205870	212850	142087	201330	-1.41695	0.0189673	NO
A0A0G2JGL0	A0A0G2JGL0	ENSMUSG00000078578	66105	Ube2d3	ubiquitin-conjugating enzyme E2D 3	5	5	3	31.8	31.8	12.2	188	24902000	28533000	26481000	35594000	37224000	36503000	2.66387e+07	3.64403e+07	-1.36795	0.00104689	NO
E9Q4F2	E9Q4F2	ENSMUSG00000054792	270201	Klhl18	kelch-like 18	2	2	2	3.1	3.1	3.1	189	396300	428990	562520	504630	522940	454770	462603	494113	-1.06811	0.595895	NO
A0A0G2JGP4	A0A0G2JGP4	ENSMUSG00000027852	18176	Nras	neuroblastoma ras oncogene	9	6	4	61.7	35	28.4	190	4454400	5018800	4694800	6140300	6071300	5939900	4.72267e+06	6050500	-1.28116	0.00157547	NO
A0A0G2JGQ4	A0A0G2JGQ4	ENSMUSG00000028954	53312	Nub1	negative regulator of ubiquitin-like proteins 1	34	34	34	50.5	50.5	50.5	191	36706000	38583000	36016000	39926000	40070000	40581000	3.71017e+07	4.01923e+07	-1.0833	0.0175292	NO
E9Q1T1	E9Q1T1	ENSMUSG00000053819	108058	Camk2d	calcium/calmodulin-dependent protein kinase II, delta	30	1	1	53.1	3.2	3.2	192	964870	994090	813160	985900	915140	1038800	924040	979947	-1.0605	0.448102	NO
A0A0G2JGW9	A0A0G2JGW9	ENSMUSG00000028034	51886	Fubp1	far upstream element (FUSE) binding protein 1	41	1	1	68.9	3.4	3.4	193	576340	622550	544690	716820	744540	768550	581193	743303	-1.27893	0.00392612	NO
A0A0G2JGX4	A0A0G2JGX4	ENSMUSG00000040907	232975	Atp1a3	ATPase, Na+/K+ transporting, alpha 3 polypeptide	29	13	11	30.6	13.3	11.2	194	3019800	3043900	3037400	3683700	3644600	3738800	3033700	3.68903e+06	-1.21602	2.04826e-05	NO
A0A0G2JH03	A0A0G2JH03	ENSMUSG00000027999	66350	Pla2g12a	phospholipase A2, group XIIA	3	3	3	24.8	24.8	24.8	195	2379900	2374300	2167700	2191800	2254600	2044200	2307300	2.16353e+06	1.06645	0.1994	NO
K3W4P2	K3W4P2	ENSMUSG00000029547	68510	Ints1	integrator complex subunit 1	57	57	57	28.4	28.4	28.4	196	27690000	28208000	26692000	31342000	30916000	32162000	27530000	3.14733e+07	-1.14324	0.00238012	NO
A0A0H2UH13	A0A0H2UH13	ENSMUSG00000054836	72341	Elp6	elongator acetyltransferase complex subunit 6	7	7	7	30	30	30	197	4032000	4293400	4849100	4729000	4474200	4448700	4391500	4.55063e+06	-1.03624	0.569318	NO
A0A0H2UH19	A0A0H2UH19	ENSMUSG00000036893	77683	Ehmt1	euchromatic histone methyltransferase 1	39	1	0	39.3	0.9	0	198	465830	346150	387150	537880	434590	481410	399710	484627	-1.21245	0.139238	NO
A0A0J9YTR2	A0A0J9YTR2	ENSMUSG00000107002	106264	0610012G03Rik	RIKEN cDNA 0610012G03 gene	3	3	3	37.9	37.9	37.9	199	1644400	1524200	1698700	1562100	1524500	1412800	1.62243e+06	1499800	1.08177	0.147114	NO
Q3U6F1	Q3U6F1	ENSMUSG00000039191	19664	Rbpj	recombination signal binding protein for immunoglobulin kappa J region	18	18	18	44.5	44.5	44.5	200	14629000	14699000	14610000	17229000	17043000	17596000	14646000	1.72893e+07	-1.18048	8.81397e-05	NO
Q9JI57	Q9JI57	ENSMUSG00000023079	57080	Gtf2ird1	general transcription factor II I repeat domain-containing 1	8	8	8	13.8	13.8	13.8	201	5038300	4968600	4773700	5781800	5782600	5865200	4.92687e+06	5.80987e+06	-1.17922	0.000460464	NO
A0A0J9YTY0	A0A0J9YTY0	ENSMUSG00000058013	52398	Septin11	septin 11	36	36	17	58.6	58.6	35.8	202	39820000	38816000	37398000	41953000	40884000	44178000	38678000	4.23383e+07	-1.09464	0.0378182	NO
A0A0J9YU20	A0A0J9YU20	ENSMUSG00000054252	14184	Fgfr3	fibroblast growth factor receptor 3	1	1	1	6.5	6.5	6.5	203	75270	72677	69447	75010	67534	115510	72464.7	86018	-1.18703	0.417269	NO
A0A0J9YU61	A0A0J9YU61	ENSMUSG00000029238	12753	Clock	circadian locomotor output cycles kaput	5	5	3	5.4	5.4	3.6	204	1642900	1735500	1733700	1842300	1896000	1906300	1.70403e+06	1.88153e+06	-1.10416	0.00821768	NO
A0A0J9YU62	A0A0J9YU62	ENSMUSG00000037373	13016	Ctbp1	C-terminal binding protein 1	18	11	11	42.7	32.2	32.2	205	15991000	15837000	15061000	17229000	17543000	18184000	1.56297e+07	17652000	-1.12939	0.00734526	NO
F7CTH4	F7CTH4	ENSMUSG00000055202	240063	Zfp811	zinc finger protein 811	2	1	1	4	2	2	206	695130	661590	584710	560740	508790	526800	647143	532110	1.21618	0.0332087	NO
A0A0J9YU82	A0A0J9YU82	ENSMUSG00000016128	243362	Stard13	StAR-related lipid transfer (START) domain containing 13	2	2	2	3.2	3.2	3.2	207	0	19647	51695	19202	32950	0	23780.7	17384	1.36796	0.738052	NO
A0A0J9YU92	A0A0J9YU92	ENSMUSG00000032898	231670	Fbxo21	F-box protein 21	5	5	5	9.5	9.5	9.5	208	4279600	5080300	4843200	6471300	6381400	6352400	4.73437e+06	6401700	-1.35218	0.00226022	NO
F7AFE4	F7AFE4	ENSMUSG00000096795	73610	Zfp433	zinc finger protein 433	10	8	5	27.5	22.5	15	209	2480000	2293600	2229900	2223600	2355400	2286900	2334500	2.28863e+06	1.02004	0.614628	NO
A0A0J9YUD5	A0A0J9YUD5	ENSMUSG00000038759	70699	Nup205	nucleoporin 205	68	68	68	35.1	35.1	35.1	210	36422000	37366000	35691000	42897000	41580000	43241000	36493000	4.25727e+07	-1.1666	0.000972163	NO
A0A0J9YUE9	A0A0J9YUE9	ENSMUSG00000026825	13429	Dnm1	dynamin 1	17	5	5	16.2	6.1	6.1	211	1620900	1868200	1731300	1934800	1907000	1859700	1.74013e+06	1900500	-1.09216	0.0986816	NO
A0A0J9YUG5	A0A0J9YUG5	ENSMUSG00000040557	79565	Mettl27	methyltransferase like 27	4	4	3	21.9	21.9	15.5	212	1717700	1625400	1605100	1987200	1879000	1999400	1649400	1955200	-1.1854	0.00406776	NO
A0A0J9YUN0	A0A0J9YUN0	ENSMUSG00000026870	77996	Cutal	cutA divalent cation tolerance homolog-like	1	1	1	8.1	8.1	8.1	213	414320	383430	426650	397270	444030	414270	408133	418523	-1.02546	0.609203	NO
A0A0J9YUN2	A0A0J9YUN2	ENSMUSG00000016308	22209	Ube2a	ubiquitin-conjugating enzyme E2A	4	4	3	40.3	40.3	23.5	214	1243800	1281900	1146000	1453700	1433100	1386900	1223900	1.42457e+06	-1.16396	0.0111963	NO
A0A0J9YUR2	A0A0J9YUR2	ENSMUSG00000042331	432572	Specc1	sperm antigen with calponin homology and coiled-coil domains 1	21	21	20	20.9	20.9	20.9	215	10366000	10236000	10174000	9889900	9753200	10225000	1.02587e+07	9.95603e+06	1.0304	0.115808	NO
A0A0J9YUZ4	A0A0J9YUZ4	ENSMUSG00000066551	15289	Hmgb1	high mobility group box 1	24	18	18	61.6	45.5	45.5	216	491320000	469090000	461390000	594670000	610380000	630720000	4.73933e+08	6.11923e+08	-1.29116	0.000556293	NO
A0A0J9YV01	A0A0J9YV01	ENSMUSG00000026872	24136	Zeb2	zinc finger E-box binding homeobox 2	32	32	29	34.1	34.1	31.2	217	15377000	16112000	15000000	17180000	17254000	17552000	1.54963e+07	1.73287e+07	-1.11824	0.00608778	NO
A0A0J9YV20	A0A0J9YV20	ENSMUSG00000029415	231452	Sdad1	SDA1 domain containing 1	20	20	20	26.2	26.2	26.2	218	13457000	13191000	13515000	15242000	15270000	15651000	1.33877e+07	1.53877e+07	-1.14939	0.00026819	NO
A0A0J9YV40	A0A0J9YV40	ENSMUSG00000004642	20492	Slbp	stem-loop binding protein	4	4	4	7.8	7.8	7.8	219	4910800	4831300	4847100	5551400	5306400	5751800	4.86307e+06	5.53653e+06	-1.13849	0.00679831	NO
Q8C2W3	Q8C2W3	ENSMUSG00000066867	231699	Oas1e	2'-5' oligoadenylate synthetase 1E	4	4	2	14.6	14.6	7.3	220	1167000	1667000	1093900	678420	754390	953640	1309300	795483	1.64592	0.060285	NO
F8VPU8	F8VPU8	ENSMUSG00000078435	216177	AU041133	expressed sequence AU041133	2	1	1	8.2	2.2	2.2	222	1068100	1324700	1100900	1497600	1258700	1592700	1.16457e+06	1.44967e+06	-1.24481	0.0897879	NO
A0A0M3HEP7	A0A0M3HEP7	ENSMUSG00000037685	11980	Atp8a1	ATPase, aminophospholipid transporter (APLT), class I, type 8A, member 1	15	15	15	14.5	14.5	14.5	223	8942400	9254700	9157200	10168000	9644400	9832400	9118100	9881600	-1.08373	0.0129432	NO
J3QMN4	J3QMN4	ENSMUSG00000075704	26462	Txnrd2	thioredoxin reductase 2	16	15	15	35.6	32.6	32.6	224	22204000	22357000	21094000	22073000	22048000	22208000	21885000	2.21097e+07	-1.01027	0.605234	NO
A0A0N4SUH4	A0A0N4SUH4	ENSMUSG00000041360	52874	Pum3	pumilio RNA-binding family member 3	34	34	34	51.5	51.5	51.5	225	22788000	23387000	22089000	25334000	24270000	24623000	2.27547e+07	2.47423e+07	-1.08735	0.0152309	NO
Q9QZ23	Q9QZ23	ENSMUSG00000029993	56748	Nfu1	NFU1 iron-sulfur cluster scaffold	6	6	6	20.4	20.4	20.4	226	7539000	7395300	7201500	8586500	8241700	8883700	7378600	8.57063e+06	-1.16155	0.00472792	NO
A0A0N4SUI7	A0A0N4SUI7	ENSMUSG00000086316	70123	Nbdy	negative regulator of P-body association	3	3	3	73.5	73.5	73.5	227	1945600	1804400	1882000	1981900	1884300	2004100	1.87733e+06	1.95677e+06	-1.04231	0.221908	NO
E9QL12	E9QL12	ENSMUSG00000033788	26903	Dysf	dysferlin	7	6	6	4.4	3.7	3.7	228	934370	981010	1074900	598990	550430	616180	996760	588533	1.69363	0.00087397	YES
A0A0N4SUS4	A0A0N4SUS4	ENSMUSG00000001632	78783	Brpf1	bromodomain and PHD finger containing, 1	27	26	25	23.2	22.5	21.4	229	18092000	17550000	17460000	19455000	19131000	19824000	1.77007e+07	19470000	-1.09996	0.00325687	NO
A0A0N4SUW7	A0A0N4SUW7	ENSMUSG00000033420	69538	Antxr1	anthrax toxin receptor 1	1	1	1	10.9	10.9	10.9	231	171880	207450	181410	163680	229700	241370	186913	211583	-1.13199	0.403295	NO
A0A0N4SUZ0	A0A0N4SUZ0	ENSMUSG00000045095	78178	Magi1	membrane associated guanylate kinase, WW and PDZ domain containing 1	16	16	15	14.1	14.1	13.5	232	5698300	5951500	5458600	5902200	6093600	6033700	5702800	6.00983e+06	-1.05384	0.115434	NO
Q9WV72	Q9WV72	ENSMUSG00000020305	65257	Asb3	ankyrin repeat and SOCS box-containing 3	6	6	6	16.4	16.4	16.4	233	2546300	2460300	2413600	2514600	2778500	2437600	2473400	2576900	-1.04185	0.401173	NO
A0A0N4SV29	A0A0N4SV29	ENSMUSG00000034023	211651	Fancd2	Fanconi anemia, complementation group D2	14	14	14	9.8	9.8	9.8	234	5546600	5931300	5552700	6637500	6331300	6315100	5.67687e+06	6.42797e+06	-1.13231	0.0103745	NO
A0A0N4SV79	A0A0N4SV79	ENSMUSG00000035158	17342	Mitf	melanogenesis associated transcription factor	3	2	2	8.4	6.2	6.2	235	392070	814840	322930	349820	425520	448960	509947	408100	1.24956	0.550999	NO
A0A0N4SV80	A0A0N4SV80	ENSMUSG00000030016	18139	Zfp638	zinc finger protein 638	79	79	40	35	35	18.1	236	60402000	63923000	58189000	66978000	66540000	67308000	60838000	66942000	-1.10033	0.0222773	NO
A0A0N4SVB8	A0A0N4SVB8	ENSMUSG00000030105	67166	Arl8b	ADP-ribosylation factor-like 8B	12	12	5	65.2	65.2	22.5	237	10241000	9486000	9212700	10472000	10333000	10490000	9.64657e+06	1.04317e+07	-1.08139	0.0653215	NO
A0A0N4SVC2	A0A0N4SVC2	ENSMUSG00000029817	101214	Tra2a	transformer 2 alpha	15	13	13	46.1	42.5	42.5	238	14426000	13569000	13668000	15487000	16032000	15654000	1.38877e+07	1.57243e+07	-1.13225	0.00431339	NO
A0A0N4SVJ9	A0A0N4SVJ9	ENSMUSG00000036390	13197	Gadd45a	growth arrest and DNA-damage-inducible 45 alpha	1	1	1	18.3	18.3	18.3	239	350310	271940	283300	380690	370070	417530	301850	389430	-1.29014	0.0366645	NO
A0A0N4SVL0	A0A0N4SVL0	ENSMUSG00000028760	230861	Eif4g3	eukaryotic translation initiation factor 4 gamma, 3	71	64	3	39.7	37.1	2.3	240	39474000	42861000	37777000	43832000	44343000	44975000	4.00373e+07	4.43833e+07	-1.10855	0.0468899	NO
A0A0N4SVL4	A0A0N4SVL4	ENSMUSG00000038022	330323	Mindy4	MINDY lysine 48 deubiquitinase 4	3	3	3	5.7	5.7	5.7	241	697640	793290	732230	878730	837770	945600	741053	887367	-1.19744	0.0253919	NO
A0A0N4SVL6	A0A0N4SVL6	ENSMUSG00000040613	11810	Apobec1	apolipoprotein B mRNA editing enzyme, catalytic polypeptide 1	3	3	2	25.7	25.7	12.4	242	705090	695720	718170	755030	698080	706080	706327	719730	-1.01898	0.518485	NO
A0A0N4SVT7	A0A0N4SVT7	ENSMUSG00000043931	231932	Gimap7	GTPase, IMAP family member 7	1	1	1	16.3	16.3	16.3	243	62820	38772	80813	0	0	34054	60801.7	11351.3	5.35635	0.0411307	YES
A0A0N4SVT8	A0A0N4SVT8	ENSMUSG00000048206	56691	Dnajb8	DnaJ heat shock protein family (Hsp40) member B8	2	2	2	20.4	20.4	20.4	244	1222100	1152500	1195900	1199700	1208000	1364400	1.19017e+06	1.25737e+06	-1.05646	0.305857	NO
A0A0N4SVV3	A0A0N4SVV3	ENSMUSG00000042810	77827	Krba1	KRAB-A domain containing 1	2	2	2	1.9	1.9	1.9	245	356120	423570	349420	447600	475790	455700	376370	459697	-1.2214	0.02945	NO
A0A0N4SVY5	A0A0N4SVY5	ENSMUSG00000029771	27056	Irf5	interferon regulatory factor 5	1	1	1	9	9	9	246	220790	222280	266790	207120	238240	242250	236620	229203	1.03236	0.712407	NO
A0A0N4SW06	A0A0N4SW06	ENSMUSG00000001518	101142	Itfg2	integrin alpha FG-GAP repeat containing 2	5	5	5	13.6	13.6	13.6	247	1713700	1868200	1701000	1911800	1915300	1957500	1.76097e+06	1928200	-1.09497	0.0398733	NO
Q9DAS9	Q9DAS9	ENSMUSG00000036402	14701	Gng12	guanine nucleotide binding protein (G protein), gamma 12	7	7	7	80.6	80.6	80.6	248	12466000	12634000	12396000	12020000	12406000	12256000	1.24987e+07	1.22273e+07	1.02219	0.110348	NO
A0A0N4SW73	A0A0N4SW73	ENSMUSG00000051343	52055	Rab11fip5	RAB11 family interacting protein 5 (class I)	34	34	33	29	29	28.7	249	18036000	17519000	17200000	17687000	17895000	17903000	17585000	1.78283e+07	-1.01384	0.39169	NO
E9Q026	E9Q026	ENSMUSG00000030279	74741	C2cd5	C2 calcium-dependent domain containing 5	10	10	10	10.8	10.8	10.8	250	3384300	3547900	3653200	3603500	3165000	3808600	3.52847e+06	3525700	1.00078	0.989894	NO
G5E8Q5	G5E8Q5	ENSMUSG00000038506	102323	Dcun1d2	DCN1, defective in cullin neddylation 1, domain containing 2 (S. cerevisiae)	6	5	5	28.4	28.4	28.4	251	4390700	4238600	4058100	4729800	4510700	4638400	4.22913e+06	4626300	-1.09391	0.0261325	NO
A0A0N4SWD0	A0A0N4SWD0	ENSMUSG00000019124	69938	Scrn1	secernin 1	2	2	2	18.3	18.3	18.3	252	351170	366440	294930	330970	320000	341750	337513	330907	1.01997	0.78486	NO
A0A0N4SWD7	A0A0N4SWD7	ENSMUSG00000030231	109135	Plekha5	pleckstrin homology domain containing, family A member 5	26	26	9	27.4	27.4	8.8	253	19677000	20189000	20158000	23295000	22946000	24095000	20008000	2.34453e+07	-1.1718	0.000813736	NO
A0A0N5E9G7	A0A0N5E9G7	ENSMUSG00000029191	19687	Rfc1	replication factor C (activator 1) 1	45	45	45	40.4	40.4	40.4	254	30987000	31610000	29987000	35445000	35273000	36218000	3.08613e+07	3.56453e+07	-1.15502	0.000995072	NO
A0A0R3P9C4	A0A0R3P9C4	ENSMUSG00000058351	66487	Smim4	small integral membrane protein 4	1	1	1	14	14	14	255	1417600	1405400	1506300	1401900	1357000	1497600	1443100	1.41883e+06	1.0171	0.666487	NO
A0A0R3P9C8	A0A0R3P9C8	ENSMUSG00000000399	66108	Ndufa9	NADH:ubiquinone oxidoreductase subunit A9	25	25	25	68.6	68.6	68.6	256	26441000	26764000	26295000	23446000	23683000	23959000	26500000	23696000	1.11833	0.00015895	NO
A0A0R3P9D3	A0A0R3P9D3	ENSMUSG00000052751	58887	Repin1	replication initiator 1	20	20	20	40.3	40.3	40.3	257	11173000	12866000	10906000	12256000	12583000	12197000	1.16483e+07	1.23453e+07	-1.05984	0.327463	NO
A0A0R4IZW5	A0A0R4IZW5	ENSMUSG00000000303	12550	Cdh1	cadherin 1	7	7	7	14.5	14.5	14.5	258	2285500	2225700	2243200	1391900	1361300	1384500	2.25147e+06	1.37923e+06	1.6324	1.65323e-06	YES
A0A0R4IZW6	A0A0R4IZW6	ENSMUSG00000001482	23854	Def8	differentially expressed in FDCP 8	3	3	3	7.8	7.8	7.8	259	293760	272940	256610	340040	292900	249550	274437	294163	-1.07188	0.52353	NO
A0A0R4IZW8	A0A0R4IZW8	ENSMUSG00000001794	12336	Capns1	calpain, small subunit 1	12	12	12	48.1	48.1	48.1	260	13635000	12975000	12690000	14494000	14505000	14599000	13100000	1.45327e+07	-1.10936	0.00706482	NO
A0A0R4IZW9	A0A0R4IZW9	ENSMUSG00000002064	20316	Sdf2	stromal cell derived factor 2	7	7	7	37.9	37.9	37.9	261	19442000	21078000	19915000	23001000	23295000	23935000	20145000	2.34103e+07	-1.16209	0.00427737	NO
A0A0R4IZY0	A0A0R4IZY0	ENSMUSG00000004929	50492	Thop1	thimet oligopeptidase 1	45	45	45	60.3	60.3	60.3	262	78723000	76970000	76439000	90253000	89299000	92294000	7.73773e+07	9.06153e+07	-1.17108	0.000294255	NO
Q61096	Q61096	ENSMUSG00000057729	19152	Prtn3	proteinase 3	4	4	4	23.2	23.2	23.2	263	749380	740010	739300	842300	935940	813430	742897	863890	-1.16287	0.0310919	NO
A0A0R4IZY9	A0A0R4IZY9	ENSMUSG00000007603	224907	Dus3l	dihydrouridine synthase 3-like (S. cerevisiae)	31	31	31	57.6	57.6	57.6	264	22608000	22895000	22249000	26371000	26125000	25552000	22584000	26016000	-1.15197	0.000361028	NO
A0A5F8MPU2	A0A5F8MPU2	ENSMUSG00000008200	55935	Fnbp4	formin binding protein 4	22	22	22	20.8	20.8	20.8	265	8769300	8818000	8712500	9309400	9129200	9125100	8766600	9187900	-1.04806	0.00344711	NO
A0A0R4J000	A0A0R4J000	ENSMUSG00000016946	69259	Kctd5	potassium channel tetramerisation domain containing 5	2	2	2	13.7	13.7	13.7	266	983580	895470	866160	952400	845240	906290	915070	901310	1.01527	0.784219	NO
A0A0R4J004	A0A0R4J004	ENSMUSG00000019080	69572	Mfsd3	major facilitator superfamily domain containing 3	1	1	1	2.2	2.2	2.2	267	166190	171040	192440	245610	187810	194070	176557	209163	-1.18468	0.17853	NO
A0A0R4J007	A0A0R4J007	ENSMUSG00000020092	27355	Pald1	phosphatase domain containing, paladin 1	27	27	27	31.9	31.9	31.9	268	21824000	23158000	20916000	22514000	21478000	22294000	21966000	2.20953e+07	-1.00589	0.866787	NO
P70288	P70288	ENSMUSG00000019777	15182	Hdac2	histone deacetylase 2	28	19	19	52.7	38.7	38.7	269	27205000	29548000	28123000	33089000	32666000	33503000	28292000	33086000	-1.16945	0.00268646	NO
Q9D864	Q9D864	ENSMUSG00000019948	67019	Actr6	ARP6 actin-related protein 6	8	8	8	24.2	24.2	24.2	270	1085600	1093700	1189900	1263800	1134300	1262300	1.12307e+06	1.22013e+06	-1.08643	0.149185	NO
A0A0R4J012	A0A0R4J012	ENSMUSG00000020607	105005	Lratd1	LRAT domain containing 1	5	5	5	19.5	19.5	19.5	271	1146700	1257800	1196500	1054100	1086000	1085500	1.20033e+06	1075200	1.11638	0.02083	NO
A0A0R4J014	A0A0R4J014	ENSMUSG00000020167	21423	Tcf3	transcription factor 3	4	3	0	6.7	5.4	0	272	595370	594690	636900	570940	578080	570360	608987	573127	1.06257	0.0647033	NO
A0A0R4J015	A0A0R4J015	ENSMUSG00000020865	76408	Abcc3	ATP-binding cassette, sub-family C (CFTR/MRP), member 3	6	5	5	5.2	4.3	4.3	273	2565800	2733900	2524100	2744600	2449100	2711500	2.60793e+06	2.63507e+06	-1.0104	0.822584	NO
A0A0R4J016	A0A0R4J016	ENSMUSG00000020648	71916	Dus4l	dihydrouridine synthase 4-like (S. cerevisiae)	1	1	1	7.1	7.1	7.1	274	67733	62336	89798	57565	83103	84460	73289	75042.7	-1.02393	0.892021	NO
A0A0R4J018	A0A0R4J018	ENSMUSG00000021376	22017	Tpmt	thiopurine methyltransferase	13	13	13	59.6	59.6	59.6	275	8033000	8548900	8185300	8949300	8801700	9232000	8.25573e+06	8.99433e+06	-1.08947	0.0204198	NO
A0A0R4J023	A0A0R4J023	ENSMUSG00000021460	11992	Auh	AU RNA binding protein/enoyl-coenzyme A hydratase	15	15	15	40.8	40.8	40.8	276	24919000	25534000	23520000	15789000	15741000	16071000	2.46577e+07	15867000	1.55402	0.000130227	YES
Q8R1P4	Q8R1P4	ENSMUSG00000021619	66795	Atg10	autophagy related 10	4	4	4	26	26	26	277	909340	856760	956830	1184300	1155400	1046100	907643	1128600	-1.24344	0.0123691	NO
A0A0R4J031	A0A0R4J031	ENSMUSG00000022043	66854	Trim35	tripartite motif-containing 35	15	15	15	36	36	36	278	9998200	10258000	9905600	10656000	10522000	11321000	1.00539e+07	10833000	-1.07749	0.0441075	NO
A0A0R4J032	A0A0R4J032	ENSMUSG00000022149	12279	C9	complement component 9	5	5	5	9.3	9.3	9.3	279	2641200	2594700	2647300	1183600	1158800	1247200	2.62773e+06	1.19653e+06	2.19612	1.33835e-06	YES
A0A0R4J034	A0A0R4J034	ENSMUSG00000022680	94184	Pdxdc1	pyridoxal-dependent decarboxylase domain containing 1	38	38	1	45.6	45.6	2.8	280	28415000	32185000	27796000	33516000	33255000	34183000	2.94653e+07	3.36513e+07	-1.14207	0.0402597	NO
A0A0R4J037	A0A0R4J037	ENSMUSG00000021714	60411	Cenpk	centromere protein K	2	2	2	7.8	7.8	7.8	281	533850	496200	449220	591920	635730	661490	493090	629713	-1.27708	0.0126912	NO
A0A0R4J040	A0A0R4J040	ENSMUSG00000022684	67118	Bfar	bifunctional apoptosis regulator	9	9	9	20.4	20.4	20.4	282	5940500	6109900	5855600	6497400	6551400	6761400	5.96867e+06	6603400	-1.10634	0.00445834	NO
A0A0R4J043	A0A0R4J043	ENSMUSG00000023914	17287	Mep1a	meprin 1 alpha	14	14	14	22.9	22.9	22.9	283	7734100	7408600	7450100	1904000	1955200	2060500	7.53093e+06	1.97323e+06	3.81654	9.93344e-07	YES
A0A1L1SS90	A0A1L1SS90	ENSMUSG00000023262	109652	Acy1	aminoacylase 1	18	18	18	50.7	50.7	50.7	284	17336000	17001000	16599000	16624000	17241000	16945000	1.69787e+07	1.69367e+07	1.00248	0.887115	NO
A0A0R4J060	A0A0R4J060	ENSMUSG00000024260	269003	Sap130	Sin3A associated protein	13	13	13	13.9	13.9	13.9	285	8835800	9131900	8371900	8466600	8259900	8784900	8.77987e+06	8503800	1.03246	0.362382	NO
E9PYL0	E9PYL0	ENSMUSG00000025188	192236	Hps1	HPS1, biogenesis of lysosomal organelles complex 3 subunit 1	1	1	1	1.9	1.9	1.9	286	1320100	1326300	1459800	1584400	1724700	1578500	1.36873e+06	1629200	-1.1903	0.0168901	NO
A0A0R4J065	A0A0R4J065	ENSMUSG00000026280	66615	Atg4b	autophagy related 4B, cysteine peptidase	14	1	1	45.8	4.3	4.3	287	86910	125250	114270	76289	85081	82309	108810	81226.3	1.33959	0.0777175	NO
E9Q577	E9Q577	ENSMUSG00000025878	20184	Uimc1	ubiquitin interaction motif containing 1	6	6	6	10.3	10.3	10.3	288	4628300	4451100	4313500	4962400	4832200	4742100	4464300	4.84557e+06	-1.0854	0.0266541	NO
A0A0R4J074	A0A0R4J074	ENSMUSG00000026646	64707	Suv39h2	suppressor of variegation 3-9 2	13	13	12	28.5	28.5	27	289	6889400	6770000	6801500	7301700	7283800	7208800	6820300	7.26477e+06	-1.06517	0.000624477	NO
A0A0R4J078	A0A0R4J078	ENSMUSG00000026353	67812	Ubxn4	UBX domain protein 4	20	20	20	32.8	32.8	32.8	290	26062000	27161000	26563000	29324000	29547000	30391000	2.65953e+07	29754000	-1.11877	0.0022506	NO
A0A0R4J079	A0A0R4J079	ENSMUSG00000026499	170760	Acbd3	acyl-Coenzyme A binding domain containing 3	30	30	30	51.8	51.8	51.8	291	29241000	29498000	27984000	33694000	33538000	34623000	2.89077e+07	3.39517e+07	-1.17449	0.000946668	NO
A0A0R4J081	A0A0R4J081	ENSMUSG00000027305	69702	Ndufaf1	NADH:ubiquinone oxidoreductase complex assembly factor 1	18	18	18	52.1	52.1	52.1	292	9709800	10751000	10060000	10333000	10761000	10401000	10173600	1.04983e+07	-1.03192	0.385295	NO
P20352	P20352	ENSMUSG00000028128	14066	F3	coagulation factor III	6	6	6	19	19	19	293	1834200	1841300	1900600	1859000	1752600	1878900	1858700	1.83017e+06	1.01559	0.556287	NO
A0A0R4J090	A0A0R4J090	ENSMUSG00000028076	12479	Cd1d1	CD1d1 antigen	5	5	5	14.9	14.9	14.9	294	6910200	6491100	6705600	7431700	7048600	7400100	6702300	7.29347e+06	-1.0882	0.0265466	NO
Q9JKP7	Q9JKP7	ENSMUSG00000028394	59001	Pole3	polymerase (DNA directed), epsilon 3 (p17 subunit)	8	8	8	56.6	56.6	56.6	295	8861000	8529300	8892700	10588000	10417000	10687000	8761000	10564000	-1.2058	0.000212222	NO
A0A0R4J094	A0A0R4J094	ENSMUSG00000027371	68126	Fahd2a	fumarylacetoacetate hydrolase domain containing 2A	12	12	12	47	47	47	296	6945800	7506300	7313000	5375600	5346700	5805100	7.25503e+06	5.50913e+06	1.31691	0.00139672	NO
A0A0R4J097	A0A0R4J097	ENSMUSG00000029287	21814	Tgfbr3	transforming growth factor, beta receptor III	4	4	4	6.5	6.5	6.5	297	289240	298260	233370	325170	342240	287540	273623	318317	-1.16334	0.160012	NO
A0A0R4J098	A0A0R4J098	ENSMUSG00000029290	54367	Zfp326	zinc finger protein 326	18	18	18	32.6	32.6	32.6	298	28672000	27833000	27784000	32923000	34592000	35688000	2.80963e+07	34401000	-1.22439	0.0017945	NO
Q3UY34	Q3UY34	ENSMUSG00000029559	72357	2210016L21Rik	RIKEN cDNA 2210016L21 gene	12	12	12	52	52	52	299	5925700	6138100	5917300	6257300	6227200	6467700	5993700	6317400	-1.05401	0.0364126	NO
A0A0R4J0A1	A0A0R4J0A1	ENSMUSG00000030083	80283	Abtb1	ankyrin repeat and BTB (POZ) domain containing 1	7	7	7	19.2	19.2	19.2	300	1491400	1455600	1537600	1882700	1829800	1946000	1.49487e+06	1.88617e+06	-1.26176	0.000681321	NO
A0A0R4J0B2	A0A0R4J0B2	ENSMUSG00000030214	66857	Plbd1	phospholipase B domain containing 1	29	29	29	47.8	47.8	47.8	302	37523000	34862000	36140000	38166000	38196000	39205000	36175000	3.85223e+07	-1.06489	0.0492244	NO
A0A0R4J0B3	A0A0R4J0B3	ENSMUSG00000029512	22241	Ulk1	unc-51 like kinase 1	13	13	12	13.9	13.9	13.1	303	3888100	3961200	3632800	4361100	4278600	4302800	3.82737e+06	4.31417e+06	-1.12719	0.00897959	NO
A0A0R4J0B4	A0A0R4J0B4	ENSMUSG00000030282	12764	Cmas	cytidine monophospho-N-acetylneuraminic acid synthetase	22	22	22	49.5	49.5	49.5	304	23085000	23580000	22766000	22897000	22235000	23482000	2.31437e+07	2.28713e+07	1.01191	0.561853	NO
A0A0R4J0B5	A0A0R4J0B5	ENSMUSG00000030780	233913	Rusf1	RUS family member 1	23	1	1	46.8	3	3	305	118320	161250	151650	140130	145740	132490	143740	139453	1.03074	0.767773	NO
S4R2E1	S4R2E1	ENSMUSG00000029802	26357	Abcg2	ATP binding cassette subfamily G member 2 (Junior blood group)	4	4	4	6.6	6.6	6.6	306	3767900	3950700	3725100	1837800	1809300	1804800	3.81457e+06	1817300	2.09903	8.95203e-06	YES
Q9D720	Q9D720	ENSMUSG00000030750	67711	Nsmce1	NSE1 homolog, SMC5-SMC6 complex component	12	12	12	47	47	47	307	6274400	6627200	6427900	7763400	7660900	7723000	6.44317e+06	7.71577e+06	-1.19751	0.000279927	NO
A0A0R4J0C2	A0A0R4J0C2	ENSMUSG00000074141	100328588	Il4i1	interleukin 4 induced 1	2	2	2	3.2	3.2	3.2	308	339120	388640	284320	1199900	1121100	1285100	337360	1.20203e+06	-3.56306	0.000103586	YES
A0A0R4J0C7	A0A0R4J0C7	ENSMUSG00000030034	70020	Ino80b	INO80 complex subunit B	6	6	6	20.6	20.6	20.6	309	2157900	2372500	2320100	2489900	2484100	2465400	2283500	2479800	-1.08596	0.0391948	NO
A0A0R4J0C8	A0A0R4J0C8	ENSMUSG00000031527	67276	Eri1	exoribonuclease 1	14	14	14	37.4	37.4	37.4	310	8713400	8813200	8746200	10632000	10675000	10389000	8757600	1.05653e+07	-1.20642	4.2642e-05	NO
A0A0R4J0D1	A0A0R4J0D1	ENSMUSG00000031532	67887	Saraf	store-operated calcium entry-associated regulatory factor	9	9	9	33.6	33.6	33.6	311	4845400	4962300	4840600	4513200	4485000	4762600	4.88277e+06	4.58693e+06	1.06449	0.0377652	NO
A0A0R4J0D3	A0A0R4J0D3	ENSMUSG00000032437	68292	Stt3b	STT3, subunit of the oligosaccharyltransferase complex, homolog B (S. cerevisiae)	22	21	21	20.9	20	20	312	49470000	49676000	48258000	49680000	51323000	50820000	4.91347e+07	5.06077e+07	-1.02998	0.0884881	NO
A0A0R4J2D4	A0A0R4J2D4	ENSMUSG00000032583	72825	Mon1a	MON1 homolog A, secretory traffciking associated	3	3	3	9.1	9.1	9.1	313	750770	715970	783470	952680	891980	776960	750070	873873	-1.16506	0.0879081	NO
D3Z5I2	D3Z5I2	ENSMUSG00000031792	101985	Usb1	U6 snRNA biogenesis 1	1	1	1	12.4	12.4	12.4	314	205070	213160	222980	240850	228100	251240	213737	240063	-1.12317	0.03582	NO
A0A0R4J0E4	A0A0R4J0E4	ENSMUSG00000037461	77065	Ints7	integrator complex subunit 7	34	34	34	37.3	37.3	37.3	315	20148000	19955000	18881000	23058000	22992000	23685000	1.96613e+07	23245000	-1.18227	0.00136725	NO
A0A0R4J0F6	A0A0R4J0F6	ENSMUSG00000062234	231580	Gak	cyclin G associated kinase	44	44	40	31.7	31.7	30.1	316	21033000	20984000	20084000	24067000	23961000	24418000	2.07003e+07	2.41487e+07	-1.16658	0.000520022	NO
A0A0R4J0G0	A0A0R4J0G0	ENSMUSG00000040618	74551	Pck2	phosphoenolpyruvate carboxykinase 2 (mitochondrial)	32	32	31	61.5	61.5	60.3	317	20899000	21195000	20191000	25586000	24812000	25032000	2.07617e+07	2.51433e+07	-1.21105	0.000311523	NO
A0A0R4J0G2	A0A0R4J0G2	ENSMUSG00000036009	216292	Mettl25	methyltransferase like 25	4	4	4	6.5	6.5	6.5	318	1007700	1218800	1137300	1410300	1604100	1352000	1.12127e+06	1.45547e+06	-1.29806	0.0269344	NO
A0A0R4J0H5	A0A0R4J0H5	ENSMUSG00000035521	214505	Gnptg	N-acetylglucosamine-1-phosphotransferase, gamma subunit	2	2	2	10.1	10.1	10.1	319	635250	683580	687070	649830	745230	739100	668633	711387	-1.06394	0.289812	NO
E9PUG6	E9PUG6	ENSMUSG00000039997	15950	Ifi203	interferon activated gene 203	5	4	4	18.6	16.4	16.4	320	797410	689630	688760	604240	681190	663400	725267	649610	1.11646	0.152735	NO
A0A0R4J0H7	A0A0R4J0H7	ENSMUSG00000038252	68298	Ncapd2	non-SMC condensin I complex, subunit D2	56	56	56	45.5	45.5	45.5	321	43124000	45468000	42716000	51562000	51373000	51953000	4.37693e+07	5.16293e+07	-1.17958	0.000847439	NO
A0A0R4J0H8	A0A0R4J0H8	ENSMUSG00000039286	72007	Fndc3b	fibronectin type III domain containing 3B	45	45	45	43.6	43.6	43.6	322	35516000	36215000	34660000	38160000	38345000	38971000	3.54637e+07	38492000	-1.08539	0.00409873	NO
P70459	P70459	ENSMUSG00000040857	13875	Erf	Ets2 repressor factor	5	5	4	15.2	15.2	13.6	323	2244900	2312400	2276000	2579400	2418300	2493200	2.27777e+06	2.49697e+06	-1.09623	0.0122188	NO
A0A0R4J0I1	A0A0R4J0I1	ENSMUSG00000058207	20714	Serpina3k	serine (or cysteine) peptidase inhibitor, clade A, member 3K	11	2	2	32.3	7.2	7.2	324	742160	804240	703440	601450	541430	617890	749947	586923	1.27776	0.0121174	NO
A0A0R4J0I4	A0A0R4J0I4	ENSMUSG00000019214	214901	Chtf18	CTF18, chromosome transmission fidelity factor 18	29	29	29	35.4	35.4	35.4	325	11510000	12346000	11852000	13324000	13302000	13652000	1.19027e+07	13426000	-1.12798	0.00471382	NO
A0A0R4J0I6	A0A0R4J0I6	ENSMUSG00000090150	102632	Acad11	acyl-Coenzyme A dehydrogenase family, member 11	36	36	32	46.9	46.9	40.9	326	28180000	27810000	26715000	14701000	14114000	14674000	2.75683e+07	1.44963e+07	1.90175	1.07788e-05	YES
A0A0R4J0I9	A0A0R4J0I9	ENSMUSG00000040249	16971	Lrp1	low density lipoprotein receptor-related protein 1	156	156	153	40.8	40.8	40.3	327	126370000	127870000	122040000	152400000	152910000	155570000	1.25427e+08	1.53627e+08	-1.22483	0.00014834	NO
A0A2R8W710	A0A2R8W710	ENSMUSG00000033762	79456	Recql4	RecQ protein-like 4	3	3	3	2.7	2.7	2.7	328	412310	550670	461740	577850	634700	556340	474907	589630	-1.24157	0.0701213	NO
A0A0R4J0J5	A0A0R4J0J5	ENSMUSG00000021975	210925	Ints9	integrator complex subunit 9	19	19	19	27.1	27.1	27.1	329	10912000	12197000	10514000	11995000	11804000	12629000	1.12077e+07	1.21427e+07	-1.08343	0.173737	NO
A0A0R4J0J6	A0A0R4J0J6	ENSMUSG00000034274	107829	Thoc5	THO complex 5	36	2	2	52	1.5	1.5	330	660100	817060	662060	827770	858370	896560	713073	860900	-1.20731	0.0566715	NO
Q2KN98	Q2KN98	ENSMUSG00000033444	74392	Specc1l	sperm antigen with calponin homology and coiled-coil domains 1-like	31	30	30	30.4	29.8	29.8	331	12024000	12648000	11480000	13068000	12793000	13156000	1.20507e+07	1.30057e+07	-1.07925	0.0545231	NO
A0A0R4J0K1	A0A0R4J0K1	ENSMUSG00000037072	93684	Selenof	selenoprotein F	7	7	7	39.5	39.5	39.5	332	12694000	11941000	11959000	13343000	13169000	13426000	12198000	1.33127e+07	-1.09138	0.0126673	NO
Z4YL78	Z4YL78	ENSMUSG00000040549	75786	Ckap5	cytoskeleton associated protein 5	128	128	128	58.1	58.1	58.1	333	107120000	104000000	103040000	119680000	119380000	121510000	104720000	120190000	-1.14773	0.000381339	NO
Q9CRG1	Q9CRG1	ENSMUSG00000040234	67623	Tm7sf3	transmembrane 7 superfamily member 3	6	6	6	10.1	10.1	10.1	334	1455500	1655800	1551700	1578200	1640900	1604600	1.55433e+06	1607900	-1.03446	0.426835	NO
A0A0R4J0K5	A0A0R4J0K5	ENSMUSG00000038147	12523	Cd84	CD84 antigen	4	4	4	12.8	12.8	12.8	335	1523000	1550000	1453600	1721300	1814500	1796600	1.50887e+06	1.77747e+06	-1.17801	0.00268023	NO
Q7TMV1	Q7TMV1	ENSMUSG00000037075	75841	Rnf139	ring finger protein 139	2	2	2	3.7	3.7	3.7	336	58614	68145	62491	69097	62504	77751	63083.3	69784	-1.10622	0.267832	NO
A0A0R4J0K9	A0A0R4J0K9	ENSMUSG00000036291	74385	Ap5m1	adaptor-related protein complex 5, mu 1 subunit	9	9	9	15.9	15.9	15.9	337	2314600	2476700	2290700	2625700	2668500	2696000	2.36067e+06	2663400	-1.12824	0.00809906	NO
Q8BRB0	Q8BRB0	ENSMUSG00000027742	67542	Cog6	component of oligomeric golgi complex 6	16	16	16	27.2	27.2	27.2	338	8615100	9101600	9024700	9608400	9778200	9788500	8913800	9.72503e+06	-1.09101	0.0074321	NO
Q8BJZ4	Q8BJZ4	ENSMUSG00000040112	232536	Mrps35	mitochondrial ribosomal protein S35	14	14	14	44.7	44.7	44.7	339	16311000	22402000	15539000	16814000	16789000	18786000	18084000	17463000	1.03556	0.797879	NO
Q3U155	Q3U155	ENSMUSG00000034083	232236	Ccdc174	coiled-coil domain containing 174	13	13	13	27.2	27.2	27.2	341	6903500	6574000	6459300	7280100	6966900	7118700	6645600	7121900	-1.07167	0.0415752	NO
A0A0R4J0M1	A0A0R4J0M1	ENSMUSG00000036430	72726	Tbcc	tubulin-specific chaperone C	14	14	14	46.3	46.3	46.3	342	6172200	6798000	6215100	6700100	6259600	6533700	6395100	6497800	-1.01606	0.689813	NO
Q9CPV1	Q9CPV1	ENSMUSG00000036223	66468	Ska1	spindle and kinetochore associated complex subunit 1	5	5	5	20.5	20.5	20.5	343	2582800	2442600	2580400	3221200	3379100	3170600	2.53527e+06	3.25697e+06	-1.28466	0.000759992	NO
A0A0R4J0M9	A0A0R4J0M9	ENSMUSG00000045210	70675	Vcpip1	valosin containing protein (p97)/p47 complex interacting protein 1	49	49	49	43.2	43.2	43.2	344	27944000	28931000	27236000	31660000	31765000	32568000	28037000	3.19977e+07	-1.14127	0.00223956	NO
P46718	P46718	ENSMUSG00000014771	18567	Pdcd2	programmed cell death 2	9	9	9	30	30	30	345	5973200	5888100	6283000	8042800	8217500	8423600	6048100	8.22797e+06	-1.36042	0.000179991	NO
A0A0R4J0P1	A0A0R4J0P1	ENSMUSG00000031969	66948	Acad8	acyl-Coenzyme A dehydrogenase family, member 8	23	23	23	53.5	53.5	53.5	346	28364000	29271000	28051000	25007000	25617000	26131000	28562000	25585000	1.11636	0.00368778	NO
A0A0R4J0P2	A0A0R4J0P2	ENSMUSG00000050107	14841	Haspin	histone H3 associated protein kinase	4	4	4	6.2	6.2	6.2	347	335470	332470	375630	370720	339050	338440	347857	349403	-1.00445	0.933926	NO
A0A0R4J0P6	A0A0R4J0P6	ENSMUSG00000022685	74108	Parn	poly(A)-specific ribonuclease (deadenylation nuclease)	20	20	20	28.4	28.4	28.4	348	11939000	11651000	11313000	13653000	13420000	13503000	1.16343e+07	1.35253e+07	-1.16254	0.000612162	NO
A0A0R4J0P7	A0A0R4J0P7	ENSMUSG00000000154	18400	Slc22a18	solute carrier family 22 (organic cation transporter), member 18	2	2	2	8.5	8.5	8.5	349	527240	566390	615860	142700	167640	187940	569830	166093	3.43078	0.000149914	YES
A0A0R4J0Q5	A0A0R4J0Q5	ENSMUSG00000062075	16907	Lmnb2	lamin B2	60	50	50	67.8	60.8	60.8	350	55076000	56737000	54246000	55534000	55255000	56264000	55353000	5.56843e+07	-1.00599	0.697063	NO
A0A0R4J0Q6	A0A0R4J0Q6	ENSMUSG00000043279	384309	Trim56	tripartite motif-containing 56	34	34	34	59.8	59.8	59.8	351	12718000	12591000	12357000	14623000	14385000	14747000	1.25553e+07	14585000	-1.16166	0.000172039	NO
A0A0R4J0Q9	A0A0R4J0Q9	ENSMUSG00000034951	233824	Cog7	component of oligomeric golgi complex 7	19	19	19	28.3	28.3	28.3	352	6186600	6391200	5992200	6779700	6903000	6980500	6190000	6.88773e+06	-1.11272	0.00568777	NO
O70404	O70404	ENSMUSG00000050732	22320	Vamp8	vesicle-associated membrane protein 8	7	7	6	54.5	54.5	52.5	353	5008800	4718300	4512200	4496900	4389600	4661200	4.74643e+06	4515900	1.05105	0.233179	NO
A0A0R4J0R2	A0A0R4J0R2	ENSMUSG00000044716	231134	Dok7	docking protein 7	4	4	4	7.2	7.2	7.2	354	304740	319430	383210	330050	282150	346320	335793	319507	1.05097	0.625352	NO
A0A0R4J0R3	A0A0R4J0R3	ENSMUSG00000048039	229504	Isg20l2	interferon stimulated exonuclease gene 20-like 2	15	15	14	43.8	43.8	39.7	355	11480000	11270000	11386000	11996000	12389000	12258000	1.13787e+07	1.22143e+07	-1.07344	0.0030565	NO
Q924D0	Q924D0	ENSMUSG00000019864	170728	Rtn4ip1	reticulon 4 interacting protein 1	16	16	16	50	50	50	356	10587000	10795000	10668000	9541800	9958900	9875800	1.06833e+07	9.79217e+06	1.09101	0.00321489	NO
A0A0R4J0S4	A0A0R4J0S4	ENSMUSG00000020536	16897	Llgl1	LLGL1 scribble cell polarity complex component	23	23	23	30.8	30.8	30.8	357	6201000	6350700	6308800	7329700	7097700	7058000	6.28683e+06	7161800	-1.13917	0.000795702	NO
A0A1L1SVG0	A0A1L1SVG0	ENSMUSG00000034485	72565	Uaca	uveal autoantigen with coiled-coil domains and ankyrin repeats	21	21	21	16.7	16.7	16.7	358	8147000	8649000	7434000	8756400	8364900	8885500	8.07667e+06	8.66893e+06	-1.07333	0.199431	NO
A0A0R4J0T4	A0A0R4J0T4	ENSMUSG00000031537	16150	Ikbkb	inhibitor of kappaB kinase beta	20	20	19	31.7	31.7	30.6	359	8239100	8658900	8517800	9884400	9324500	10094000	8.47193e+06	9.76763e+06	-1.15294	0.0076511	NO
A0A0R4J0T8	A0A0R4J0T8	ENSMUSG00000054277	66251	Arfgap3	ADP-ribosylation factor GTPase activating protein 3	35	35	33	49.4	49.4	48.5	360	39920000	41616000	39277000	50438000	47427000	48926000	40271000	4.89303e+07	-1.21503	0.00147948	NO
A0A0R4J0U5	A0A0R4J0U5	ENSMUSG00000055782	26874	Abcd2	ATP-binding cassette, sub-family D (ALD), member 2	32	32	30	44.3	44.3	42	361	14068000	14609000	13753000	15821000	15484000	15697000	1.41433e+07	1.56673e+07	-1.10775	0.00476271	NO
A0A0R4J0U7	A0A0R4J0U7	ENSMUSG00000055041	66398	Commd5	COMM domain containing 5	6	6	6	31.2	31.2	31.2	362	1987300	2088600	1972700	2651800	2289300	2485000	2016200	2.47537e+06	-1.22774	0.0143784	NO
A0A0R4J0U8	A0A0R4J0U8	ENSMUSG00000053286	98685	Trmt1l	tRNA methyltransferase 1 like	30	30	30	45.6	45.6	45.6	363	16326000	16071000	15628000	17624000	17572000	18741000	1.60083e+07	17979000	-1.1231	0.0103583	NO
A0A0R4J0V1	A0A0R4J0V1	ENSMUSG00000031864	70885	Ints10	integrator complex subunit 10	20	20	20	30.8	30.8	30.8	364	7231600	7521300	7168700	8058000	7915200	8037800	7307200	8.00367e+06	-1.09531	0.00404546	NO
A0A0R4J0V5	A0A0R4J0V5	ENSMUSG00000005198	20020	Polr2a	polymerase (RNA) II (DNA directed) polypeptide A	97	97	97	50.4	50.4	50.4	365	72633000	75284000	70642000	79877000	79480000	81122000	72853000	8.01597e+07	-1.10029	0.00698178	NO
A0A3B2WB53	A0A3B2WB53	ENSMUSG00000063576	71765	Klhdc3	kelch domain containing 3	5	5	5	15.3	15.3	15.3	366	2206800	2320100	2036700	2593400	2460700	2500100	2.18787e+06	2.51807e+06	-1.15092	0.0224023	NO
Q8K2J1	Q8K2J1	ENSMUSG00000032373	76459	Car12	carbonic anhydrase 12	7	7	7	22.1	22.1	22.1	367	10382000	9442600	9246300	8441900	8359900	8850700	9690300	8.55083e+06	1.13326	0.0405975	NO
A0A0R4J0W6	A0A0R4J0W6	ENSMUSG00000063052	67144	Lrrc40	leucine rich repeat containing 40	35	35	35	66.6	66.6	66.6	368	31094000	31587000	30328000	34991000	35285000	34900000	31003000	3.50587e+07	-1.13082	0.000455887	NO
A0A0R4J0X2	A0A0R4J0X2	ENSMUSG00000032786	11655	Alas1	aminolevulinic acid synthase 1	14	14	14	27	27	27	369	5785300	5863900	5600800	6325100	6180100	6290600	5750000	6.26527e+06	-1.08961	0.00449673	NO
A0A0R4J0X8	A0A0R4J0X8	ENSMUSG00000031511	54126	Arhgef7	Rho guanine nucleotide exchange factor (GEF7)	37	1	1	56.8	1.7	1.7	370	71441	73337	96590	105570	168830	126780	80456	133727	-1.66211	0.0583152	NO
A0A0R4J0Z0	A0A0R4J0Z0	ENSMUSG00000033434	107999	Gtpbp6	GTP binding protein 6 (putative)	9	9	9	25.7	25.7	25.7	371	3057000	3536600	3126300	3528300	3221200	3700000	3.23997e+06	3.48317e+06	-1.07506	0.301069	NO
A0A0R4J0Z1	A0A0R4J0Z1	ENSMUSG00000025823	12304	Pdia4	protein disulfide isomerase associated 4	69	69	69	62.7	62.7	62.7	372	342720000	340670000	326800000	375840000	374900000	387170000	336730000	3.79303e+08	-1.12643	0.00260229	NO
A0A0R4J1K4	A0A0R4J1K4	ENSMUSG00000028962	20535	Slc4a2	solute carrier family 4 (anion exchanger), member 2	12	12	12	15.1	15.1	15.1	373	3905200	4409600	4009000	4542800	4568000	4682100	4.10793e+06	4.59763e+06	-1.11921	0.0373834	NO
D3Z1R6	D3Z1R6	ENSMUSG00000039652	208922	Cpeb3	cytoplasmic polyadenylation element binding protein 3	8	1	1	15.6	1.3	1.3	374	240470	302950	293260	308900	356560	364470	278893	343310	-1.23097	0.0686769	NO
A0A0R4J104	A0A0R4J104	ENSMUSG00000022150	13132	Dab2	disabled 2, mitogen-responsive phosphoprotein	46	46	46	56.9	56.9	56.9	375	73504000	70707000	82030000	81365000	83112000	84421000	7.54137e+07	82966000	-1.10015	0.0983678	NO
A0A0R4J107	A0A0R4J107	ENSMUSG00000032590	235606	Apeh	acylpeptide hydrolase	33	33	24	44.8	44.8	34.2	376	26925000	27598000	25731000	29257000	29176000	29274000	2.67513e+07	2.92357e+07	-1.09287	0.0104662	NO
H3BL46	H3BL46	ENSMUSG00000057156	239099	Homez	homeodomain leucine zipper-encoding gene	2	2	2	17.3	17.3	17.3	377	160110	130270	192590	194520	184490	199350	160990	192787	-1.19751	0.161139	NO
A0A0U1RPX7	A0A0U1RPX7	ENSMUSG00000030761	17921	Myo7a	myosin VIIA	16	16	16	10.5	10.5	10.5	378	3040400	2889600	2755600	2843300	2675900	2670400	2895200	2.72987e+06	1.06056	0.173377	NO
A0A0R4J114	A0A0R4J114	ENSMUSG00000016181	215193	Utp25	UTP25 small subunit processome component	23	23	23	35.8	35.8	35.8	379	18837000	18363000	18050000	20971000	20876000	21361000	1.84167e+07	2.10693e+07	-1.14404	0.000625221	NO
A0A0R4J115	A0A0R4J115	ENSMUSG00000032327	20897	Stra6	stimulated by retinoic acid gene 6	3	3	3	4.6	4.6	4.6	380	3794700	4078600	3703800	4169400	3680600	4155000	3.85903e+06	4.00167e+06	-1.03696	0.507683	NO
A0A0R4J124	A0A0R4J124	ENSMUSG00000062604	20817	Srpk2	serine/arginine-rich protein specific kinase 2	24	18	2	33.7	28.3	4.1	381	4649700	4750200	4593200	5844700	5636000	5585300	4.66437e+06	5.68867e+06	-1.2196	0.00036563	NO
A0A0R4J131	A0A0R4J131	ENSMUSG00000021900	26363	Btd	biotinidase	10	10	10	19.3	19.3	19.3	382	9359400	8980600	8939500	9557500	9628600	9864800	9.09317e+06	9.68363e+06	-1.06494	0.0221978	NO
A0A0R4J138	A0A0R4J138	ENSMUSG00000042082	11881	Arsb	arylsulfatase B	15	15	15	25.3	25.3	25.3	383	14593000	13967000	13963000	14109000	13653000	14292000	1.41743e+07	14018000	1.01115	0.609712	NO
A0A0R4J140	A0A0R4J140	ENSMUSG00000020741	74148	Cluh	clustered mitochondria (cluA/CLU1) homolog	64	64	64	47.8	47.8	47.8	384	54988000	57875000	54069000	60286000	58463000	60217000	55644000	5.96553e+07	-1.07209	0.036096	NO
A0A0R4J141	A0A0R4J141	ENSMUSG00000069678	69837	Pcgf1	polycomb group ring finger 1	4	4	4	17	17	17	385	714340	836060	772370	756430	776120	719250	774257	750600	1.03152	0.575974	NO
B9EJ86	B9EJ86	ENSMUSG00000020189	237542	Osbpl8	oxysterol binding protein-like 8	30	30	28	37.6	37.6	35.3	386	16137000	16074000	15517000	16503000	16151000	17010000	1.59093e+07	1.65547e+07	-1.04056	0.112098	NO
A0A0R4J1I5	A0A0R4J1I5	ENSMUSG00000023991	74123	Foxp4	forkhead box P4	15	14	14	32.5	31.5	31.5	387	4351400	4731600	4585200	5591000	5047200	5480500	4.55607e+06	5372900	-1.17928	0.0149185	NO
A0A0R4J170	A0A0R4J170	ENSMUSG00000032187	20586	Smarca4	SWI/SNF related, matrix associated, actin dependent regulator of chromatin, subfamily a, member 4	71	71	52	38.9	38.9	28.3	388	80349000	77479000	77166000	89933000	91571000	92108000	7.83313e+07	91204000	-1.16434	0.000436016	NO
A0A0R4J172	A0A0R4J172	ENSMUSG00000042404	229541	Dennd4b	DENN/MADD domain containing 4B	11	11	10	9	9	8.5	389	4094400	4358100	4146200	4953100	4964400	5234000	4.19957e+06	5050500	-1.20262	0.0022363	NO
Q9QZH6	Q9QZH6	ENSMUSG00000066839	26940	Ecsit	ECSIT signalling integrator	13	13	13	26.4	26.4	26.4	390	11698000	12086000	11624000	11414000	10940000	11475000	1.18027e+07	1.12763e+07	1.04668	0.0764101	NO
A0A0R4J175	A0A0R4J175	ENSMUSG00000057649	105246	Brd9	bromodomain containing 9	13	13	13	24.3	24.3	24.3	391	6833400	7208600	6456600	7477900	7176900	7605600	6.83287e+06	7.42013e+06	-1.08595	0.0798456	NO
A0A0R4J177	A0A0R4J177	ENSMUSG00000023572	17151	Ccndbp1	cyclin D-type binding-protein 1	3	3	3	8.8	8.8	8.8	392	1205800	1730500	1164800	1245200	1278400	1309100	1.36703e+06	1.27757e+06	1.07003	0.650602	NO
A0A0R4J187	A0A0R4J187	ENSMUSG00000022471	14375	Xrcc6	X-ray repair complementing defective repair in Chinese hamster cells 6	35	35	35	47.2	47.2	47.2	394	45022000	44670000	42772000	47175000	45965000	47966000	4.41547e+07	4.70353e+07	-1.06524	0.0339216	NO
A0A0R4J195	A0A0R4J195	ENSMUSG00000027651	70470	Rprd1b	regulation of nuclear pre-mRNA domain containing 1B	20	20	15	62.5	62.5	54.2	395	19409000	19682000	19765000	20856000	20143000	21487000	1.96187e+07	2.08287e+07	-1.06168	0.0397971	NO
Q9QZD5	Q9QZD5	ENSMUSG00000078185	12663	Chml	choroideremia-like	5	4	4	8.9	7.4	7.4	396	819400	824050	848570	903890	949760	861400	830673	905017	-1.0895	0.0515713	NO
Q3UWW6	Q3UWW6	ENSMUSG00000074802	237436	Gas2l3	growth arrest-specific 2 like 3	7	7	7	13	13	13	397	1519400	1542100	1372800	1508900	1461300	1529800	1478100	1500000	-1.01482	0.719429	NO
Q62431	Q62431	ENSMUSG00000019564	13496	Arid3a	AT rich interactive domain 3A (BRIGHT-like)	4	4	4	6.8	6.8	6.8	398	1580500	1663900	1576400	1682600	1759600	1835900	1.60693e+06	1.75937e+06	-1.09486	0.0443091	NO
A0A0R4J1C0	A0A0R4J1C0	ENSMUSG00000006920	14055	Ezh1	enhancer of zeste 1 polycomb repressive complex 2 subunit	17	17	14	29.9	29.9	26	399	7977800	8042000	8414500	9753500	9589400	9915900	8.14477e+06	9.75293e+06	-1.19745	0.000629147	NO
A0A0R4J1C3	A0A0R4J1C3	ENSMUSG00000020807	74477	4933427D14Rik	RIKEN cDNA 4933427D14 gene	5	5	5	6.3	6.3	6.3	400	712410	828520	782520	881350	719440	900640	774483	833810	-1.0766	0.423628	NO
A0A0R4J1C4	A0A0R4J1C4	ENSMUSG00000070814	321008	Zswim9	zinc finger SWIM-type containing 9	3	3	3	3.7	3.7	3.7	401	723530	591490	536420	805930	744190	742500	617147	764207	-1.23829	0.0682428	NO
Q91YY4	Q91YY4	ENSMUSG00000042709	246782	Atpaf2	ATP synthase mitochondrial F1 complex assembly factor 2	5	5	5	20.4	20.4	20.4	402	2559300	2423100	2300700	2354400	2294300	2488000	2427700	2378900	1.02051	0.63141	NO
A0A0R4J1C8	A0A0R4J1C8	ENSMUSG00000018774	12514	Cd68	CD68 antigen	3	3	3	5.7	5.7	5.7	403	2445100	2859100	2538400	3634000	3533900	3480600	2614200	3549500	-1.35778	0.00216653	NO
A0A0R4J1D0	A0A0R4J1D0	ENSMUSG00000034361	234577	Cpne2	copine II	4	3	2	11.3	9.7	5.3	404	251800	249350	264460	210460	258530	247960	255203	238983	1.06787	0.349346	NO
A0A0R4J1D5	A0A0R4J1D5	ENSMUSG00000038533	12396	Cbfa2t2	CBFA2/RUNX1 translocation partner 2	8	8	7	16	16	14.8	405	4336200	4626200	4545600	5362100	5186100	5042300	4.50267e+06	5.19683e+06	-1.15417	0.00538323	NO
A0A0R4J1E3	A0A0R4J1E3	ENSMUSG00000034675	56320	Dbn1	drebrin 1	26	26	26	40.1	40.1	40.1	406	18958000	19840000	19284000	20519000	20791000	21467000	1.93607e+07	2.09257e+07	-1.08083	0.0148568	NO
D3Z3A3	D3Z3A3	ENSMUSG00000021136	64075	Smoc1	SPARC related modular calcium binding 1	6	6	6	14.7	14.7	14.7	407	1509100	1581600	1302100	1381200	1332200	1450000	1.46427e+06	1387800	1.0551	0.445455	NO
A0A0R4J1F2	A0A0R4J1F2	ENSMUSG00000010609	19165	Psen2	presenilin 2	2	1	1	6.3	4.3	4.3	408	45401	65964	21166	0	0	39647	44177	13215.7	3.34277	0.169534	NO
A0A0R4J1F8	A0A0R4J1F8	ENSMUSG00000037572	218973	Wdhd1	WD repeat and HMG-box DNA binding protein 1	35	35	35	36.9	36.9	36.9	409	21578000	21564000	20910000	24207000	24327000	24933000	2.13507e+07	24489000	-1.14699	0.000568158	NO
Q924A0-4	Q924A0	ENSMUSG00000024985	21416	Tcf7l2	transcription factor 7 like 2, T cell specific, HMG box	7	3	2	8.9	3.6	1.5	410	1365300	1424100	1172200	1454800	1421100	1575300	1.32053e+06	1.48373e+06	-1.12359	0.141726	NO
A0A0R4J1H1	A0A0R4J1H1	ENSMUSG00000030346	19362	Rad51ap1	RAD51 associated protein 1	5	5	5	18.8	18.8	18.8	411	1854600	1671600	1876100	2287000	2372200	2427000	1.80077e+06	2.36207e+06	-1.3117	0.00184644	NO
Q3KNM2	Q3KNM2	ENSMUSG00000023307	69104	Marchf5	membrane associated ring-CH-type finger 5	7	7	7	29.9	29.9	29.9	412	8733500	9007400	8310900	10030000	9582600	10303000	8.68393e+06	9.97187e+06	-1.14831	0.0115636	NO
A0A0R4J1H2	A0A0R4J1H2	ENSMUSG00000020258	235582	Glyctk	glycerate kinase	9	9	1	24.1	24.1	3.4	413	8503200	9533900	8550100	4947000	4780000	4906500	8862400	4.87783e+06	1.81687	0.0003024	YES
A0A0R4J1H8	A0A0R4J1H8	ENSMUSG00000029381	27428	Shroom3	shroom family member 3	2	1	1	1	0.6	0.6	414	307960	299890	268220	319480	318220	261010	292023	299570	-1.02584	0.757058	NO
Q8C796	Q8C796	ENSMUSG00000024968	104383	Rcor2	REST corepressor 2	8	6	6	21	19.7	19.7	415	431270	554620	563220	570830	573580	631330	516370	591913	-1.1463	0.183008	NO
F8WHD9	F8WHD9	ENSMUSG00000024947	17283	Men1	multiple endocrine neoplasia 1	17	17	17	35.6	35.6	35.6	416	5828000	6244600	5670100	6790000	6722600	6984600	5.91423e+06	6832400	-1.15525	0.0082146	NO
F7A0H7	F7A0H7	ENSMUSG00000061742	20521	Slc22a12	solute carrier family 22 (organic anion/cation transporter), member 12	2	2	2	7.7	7.7	7.7	417	789380	724000	736270	254380	286040	223810	749883	254743	2.94368	5.14927e-05	YES
A0A0R4J1J1	A0A0R4J1J1	ENSMUSG00000026179	56695	Pnkd	paroxysmal nonkinesiogenic dyskinesia	2	2	2	19.7	19.7	19.7	418	777560	819280	755390	880790	838770	939900	784077	886487	-1.13061	0.0422768	NO
A0A0R4J1J3	A0A0R4J1J3	ENSMUSG00000056091	20454	St3gal5	ST3 beta-galactoside alpha-2,3-sialyltransferase 5	7	7	7	21.7	21.7	21.7	419	634810	787940	668310	812670	728510	781090	697020	774090	-1.11057	0.21645	NO
Q05BG1	Q05BG1	ENSMUSG00000038784	53621	Cnot4	CCR4-NOT transcription complex, subunit 4	13	13	13	21.1	21.1	21.1	420	4394300	4657600	4327200	5677300	5547700	5941500	4459700	5.72217e+06	-1.28308	0.00119438	NO
A0A0R4J1K7	A0A0R4J1K7	ENSMUSG00000050555	76832	Hyls1	HYLS1, centriolar and ciliogenesis associated	4	4	4	14.3	14.3	14.3	421	865190	1051400	873330	921480	1018300	982580	929973	974120	-1.04747	0.546028	NO
A0A0R4J1L2	A0A0R4J1L2	ENSMUSG00000055762	66656	Eef1d	eukaryotic translation elongation factor 1 delta (guanine nucleotide exchange protein)	21	1	1	72.8	8.2	8.2	422	0	56485	19407	58951	70901	38880	25297.3	56244	-2.22332	0.179087	NO
A0A0R4J1L3	A0A0R4J1L3	ENSMUSG00000021327	72739	Zkscan3	zinc finger with KRAB and SCAN domains 3	13	13	13	34.2	34.2	34.2	423	5056400	5022300	5111700	6346900	6038900	6076300	5.06347e+06	6.15403e+06	-1.21538	0.000408815	NO
A0A0R4J1M6	A0A0R4J1M6	ENSMUSG00000003166	13356	Dgcr2	DiGeorge syndrome critical region gene 2	3	3	3	7.9	7.9	7.9	424	303160	221210	264610	290620	215470	256640	262993	254243	1.03442	0.79885	NO
Q3TMU8	Q3TMU8	ENSMUSG00000025478	26757	Dpysl4	dihydropyrimidinase-like 4	17	17	16	42.3	42.3	39.5	425	9345700	9287600	9162800	9599800	9774500	10241000	9.26537e+06	9.87177e+06	-1.06545	0.0380407	NO
E9QP56	E9QP56	ENSMUSG00000032081	11814	Apoc3	apolipoprotein C-III	3	3	3	36.5	36.5	36.5	426	1094800	1057500	987590	567430	682020	740070	1046630	663173	1.57821	0.00301385	YES
Q02357	Q02357	ENSMUSG00000031543	11733	Ank1	ankyrin 1, erythroid	63	57	57	39.7	37.5	37.5	427	27397000	27074000	26804000	24851000	24006000	24933000	2.70917e+07	2.45967e+07	1.10144	0.00188295	NO
Q8CEE7	Q8CEE7	ENSMUSG00000008435	108841	Rdh13	retinol dehydrogenase 13 (all-trans and 9-cis)	15	15	15	40.7	40.7	40.7	428	8367800	8382400	7917300	8111400	8204200	8307000	8222500	8.20753e+06	1.00182	0.931161	NO
A0A0R4J1Q8	A0A0R4J1Q8	ENSMUSG00000066892	30843	Fbxl12	F-box and leucine-rich repeat protein 12	1	1	1	3.7	3.7	3.7	429	187160	179210	169110	190310	174000	222520	178493	195610	-1.0959	0.322602	NO
A0A0R4J1R7	A0A0R4J1R7	ENSMUSG00000021496	72562	Pcbd2	pterin 4 alpha carbinolamine dehydratase/dimerization cofactor of hepatocyte nuclear factor 1 alpha (TCF1) 2	11	11	10	87.4	87.4	80.6	430	8369500	8409300	8333100	8346400	8807500	8425600	8.37063e+06	8526500	-1.01862	0.340077	NO
A0A0R4J1S2	A0A0R4J1S2	ENSMUSG00000023007	54614	Prpf40b	pre-mRNA processing factor 40B	15	13	1	18.1	17.2	1.8	431	3308600	4195700	3089200	3361500	3285100	3182000	3.53117e+06	3276200	1.07782	0.497648	NO
G8JL39	G8JL39	ENSMUSG00000059518	70103	Znhit1	zinc finger, HIT domain containing 1	5	5	5	36.7	36.7	36.7	432	1899700	2163700	2069100	2467300	2492300	2404600	2.04417e+06	2.45473e+06	-1.20085	0.00729732	NO
Q3UTJ2-2	Q3UTJ2	ENSMUSG00000031626	234214	Sorbs2	sorbin and SH3 domain containing 2	10	10	9	8.6	8.6	8	433	6294700	6479600	6055000	5159000	5286100	5273000	6.27643e+06	5.23937e+06	1.19794	0.00131363	NO
A0A0R4J1W7	A0A0R4J1W7	ENSMUSG00000024370	52563	Cdc23	CDC23 cell division cycle 23	32	32	32	51.8	51.8	51.8	434	23872000	24221000	23571000	28342000	27592000	28750000	23888000	28228000	-1.18168	0.000362389	NO
F6TWX0	F6TWX0	ENSMUSG00000023994	18044	Nfya	nuclear transcription factor-Y alpha	3	3	3	24	24	24	435	1765200	1724200	1578500	1676000	1826500	1723600	1689300	1.74203e+06	-1.03122	0.504435	NO
A0A0R4J1Z3	A0A0R4J1Z3	ENSMUSG00000037720	67878	Tmem33	transmembrane protein 33	9	9	9	35.8	35.8	35.8	436	9297300	9158400	8945400	10664000	9921600	10632000	9133700	1.04059e+07	-1.13928	0.00842116	NO
A0A0R4J1Z4	A0A0R4J1Z4	ENSMUSG00000026565	18986	Pou2f1	POU domain, class 2, transcription factor 1	13	13	13	21.2	21.2	21.2	437	6390900	6757200	6766600	8458000	9022700	8246700	6.63823e+06	8575800	-1.29188	0.00179813	NO
A0A0R4J1Z9	A0A0R4J1Z9	ENSMUSG00000029638	170772	Glcci1	glucocorticoid induced transcript 1	6	5	5	22.2	19.9	19.9	438	475230	503560	540730	558350	568170	578820	506507	568447	-1.12229	0.0355952	NO
A0A0R4J203	A0A0R4J203	ENSMUSG00000042096	13142	Dao	D-amino acid oxidase	7	7	7	25.2	25.2	25.2	439	8186000	8297900	8844200	3902200	3660900	4242200	8442700	3935100	2.14549	6.91634e-05	YES
A0A0R4J205	A0A0R4J205	ENSMUSG00000004127	108943	Trmt10a	tRNA methyltransferase 10A	13	13	13	36.7	36.7	36.7	440	10210000	10675000	10232000	11656000	11777000	11670000	1.03723e+07	11701000	-1.1281	0.00104799	NO
A0A0R4J206	A0A0R4J206	ENSMUSG00000015536	17434	Mocs2	molybdenum cofactor synthesis 2	2	2	2	11.6	11.6	11.6	441	239030	217560	246950	284680	212800	252490	234513	249990	-1.06599	0.530492	NO
A0A0R4J207	A0A0R4J207	ENSMUSG00000006014	96875	Prg4	proteoglycan 4 (megakaryocyte stimulating factor, articular superficial zone protein)	11	11	11	32.2	32.2	32.2	442	6039700	7881400	5298600	4161300	3726400	4463600	6.40657e+06	4117100	1.55609	0.0453619	YES
O35177	O35177	ENSMUSG00000021365	18003	Nedd9	neural precursor cell expressed, developmentally down-regulated gene 9	29	29	27	38.5	38.5	36.7	443	14574000	14176000	14121000	15808000	15612000	16421000	1.42903e+07	15947000	-1.11593	0.00421493	NO
Q3UFS4	Q3UFS4	ENSMUSG00000050668	53951	Gpatch11	G patch domain containing 11	6	6	6	29.4	29.4	29.4	444	4106900	4155600	3968000	4386300	4565500	4377600	4.07683e+06	4.44313e+06	-1.08985	0.0116276	NO
E0CXJ2	E0CXJ2	ENSMUSG00000071657	14705	Bscl2	Berardinelli-Seip congenital lipodystrophy 2 (seipin)	3	3	3	11.3	11.3	11.3	445	3333200	3713000	3450300	3566300	3343500	3453100	3.49883e+06	3454300	1.01289	0.748078	NO
A0A0R4J233	A0A0R4J233	ENSMUSG00000019917	103080	Septin10	septin 10	18	16	16	45.7	44	44	446	6449900	6828100	6188100	8205400	8721300	8258300	6488700	8395000	-1.29379	0.0015339	NO
A0A0R4J242	A0A0R4J242	ENSMUSG00000025512	68038	Chid1	chitinase domain containing 1	15	15	15	36.9	36.9	36.9	447	13520000	13505000	13557000	13769000	13767000	14263000	1.35273e+07	13933000	-1.02999	0.0706078	NO
A0A0R4J243	A0A0R4J243	ENSMUSG00000066900	71954	Suds3	suppressor of defective silencing 3 homolog (S. cerevisiae)	16	16	16	51.2	51.2	51.2	448	9400100	9595800	9371700	11177000	10902000	11131000	9.45587e+06	11070000	-1.1707	0.000127443	NO
A0A0R4J250	A0A0R4J250	ENSMUSG00000062762	13663	Ei24	etoposide induced 2.4 mRNA	5	5	5	10.6	10.6	10.6	449	4154100	4220800	4084500	4664200	4663900	4513800	4.15313e+06	4.61397e+06	-1.11096	0.00193619	NO
Q9ESJ0	Q9ESJ0	ENSMUSG00000021952	57258	Xpo4	exportin 4	31	31	31	26.4	26.4	26.4	450	14680000	15152000	14666000	17728000	17310000	17969000	1.48327e+07	17669000	-1.19122	0.000344879	NO
A0A0R4J256	A0A0R4J256	ENSMUSG00000096727	16912	Psmb9	proteasome (prosome, macropain) subunit, beta type 9 (large multifunctional peptidase 2)	7	2	2	30.6	5.9	5.9	451	778140	864650	805770	890850	811030	883120	816187	861667	-1.05572	0.275212	NO
A0A0R4J259	A0A0R4J259	ENSMUSG00000032423	56403	Syncrip	synaptotagmin binding, cytoplasmic RNA interacting protein	44	1	1	65.8	1.8	1.8	452	218960	252620	222800	146240	198110	177810	231460	174053	1.32982	0.0358999	NO
A0A0R4J260	A0A0R4J260	ENSMUSG00000036990	73945	Otud4	OTU domain containing 4	29	1	1	27.8	1.7	1.7	453	660710	650210	591680	597850	619170	575620	634200	597547	1.06134	0.214763	NO
O35083	O35083	ENSMUSG00000034254	55979	Agpat1	1-acylglycerol-3-phosphate O-acyltransferase 1 (lysophosphatidic acid acyltransferase, alpha)	5	5	5	22.1	22.1	22.1	454	1938900	1719500	1797200	1846100	1812800	1862100	1.81853e+06	1.84033e+06	-1.01199	0.757213	NO
A0A0R4J268	A0A0R4J268	ENSMUSG00000022146	18414	Osmr	oncostatin M receptor	6	6	6	7.4	7.4	7.4	455	1353800	1420200	1339600	1396800	1184900	1450700	1371200	1.34413e+06	1.02014	0.76567	NO
A0A0R4J272	A0A0R4J272	ENSMUSG00000025940	70397	Tmem70	transmembrane protein 70	2	2	2	7.9	7.9	7.9	456	1200400	1094000	1122900	1005200	1038100	1245300	1139100	1096200	1.03914	0.626829	NO
Q7TMF3	Q7TMF3	ENSMUSG00000020022	66414	Ndufa12	NADH:ubiquinone oxidoreductase subunit A12	15	15	15	89	89	89	457	24795000	24123000	23716000	21559000	21674000	22019000	2.42113e+07	2.17507e+07	1.11313	0.00201277	NO
Q7TMV3	Q7TMV3	ENSMUSG00000079043	380601	Fastkd5	FAST kinase domains 5	9	9	9	17.7	17.7	17.7	458	5544000	5202400	5138900	6091700	5986600	5848400	5295100	5.97557e+06	-1.12851	0.009174	NO
A0A0R4J293	A0A0R4J293	ENSMUSG00000022218	21816	Tgm1	transglutaminase 1, K polypeptide	10	10	10	13.7	13.7	13.7	459	5984800	6104600	5709800	3019700	3149800	3007000	5.93307e+06	3.05883e+06	1.93965	2.15073e-05	YES
E9PUG7	E9PUG7	ENSMUSG00000026427	16865	Eif2d	eukaryotic translation initiation factor 2D	18	18	18	35.7	35.7	35.7	460	9195300	10683000	8724600	10250000	9661200	10590000	9534300	1.01671e+07	-1.06637	0.385155	NO
A0A0R4J2B2	A0A0R4J2B2	ENSMUSG00000098557	239217	Kctd12	potassium channel tetramerisation domain containing 12	17	17	15	56.6	56.6	50.8	461	9191500	9454700	9376500	10968000	10672000	11088000	9340900	1.09093e+07	-1.16791	0.000427772	NO
A0A0R4J2B6	A0A0R4J2B6	ENSMUSG00000026439	213464	Rbbp5	retinoblastoma binding protein 5, histone lysine methyltransferase complex subunit	23	23	7	43.4	43.4	13.8	462	17369000	17540000	17591000	20844000	21429000	21344000	17500000	2.12057e+07	-1.21175	4.46646e-05	NO
A0A0R4J2D0	A0A0R4J2D0	ENSMUSG00000033364	319651	Usp37	ubiquitin specific peptidase 37	2	2	2	2.2	2.2	2.2	463	158750	149480	160470	155900	197830	177470	156233	177067	-1.13335	0.172989	NO
A0A0R4J2D3	A0A0R4J2D3	ENSMUSG00000056050	338366	Mia3	melanoma inhibitory activity 3	90	90	90	40.1	40.1	40.1	464	82317000	83814000	79317000	85268000	85402000	87773000	81816000	8.61477e+07	-1.05294	0.0492962	NO
A0A0U1RNE7	A0A0U1RNE7	ENSMUSG00000078681	68634	Tm2d3	TM2 domain containing 3	3	3	3	10.7	10.7	10.7	465	696750	726400	659720	798140	796670	825040	694290	806617	-1.16179	0.00627991	NO
A0A0U1RNF2	A0A0U1RNF2	ENSMUSG00000030763	30949	Lcmt1	leucine carboxyl methyltransferase 1	12	12	12	38.6	38.6	38.6	466	9101900	8849100	8813300	9956400	10262000	10449000	8.92143e+06	1.02225e+07	-1.14583	0.00156241	NO
A0A0U1RNK7	A0A0U1RNK7	ENSMUSG00000028556	67299	Dock7	dedicator of cytokinesis 7	77	77	72	36.7	36.7	35	467	62614000	63253000	61592000	69580000	69754000	70778000	6.24863e+07	7.00373e+07	-1.12084	0.000246794	NO
A0A0U1RNL7	A0A0U1RNL7	ENSMUSG00000030802	12041	Bckdk	branched chain ketoacid dehydrogenase kinase	9	9	9	37	37	37	468	4348600	4072100	3724100	3799800	3251000	3378500	4.04827e+06	3.47643e+06	1.16449	0.0800927	NO
A0A0U1RNL9	A0A0U1RNL9	ENSMUSG00000030678	17188	Maz	MYC-associated zinc finger protein (purine-binding transcription factor)	15	15	12	31.4	31.4	28	469	14441000	14711000	14294000	16829000	16975000	17365000	14482000	1.70563e+07	-1.17776	0.000215298	NO
A0A0U1RNU4	A0A0U1RNU4	ENSMUSG00000047371	233890	Zfp768	zinc finger protein 768	9	8	8	16.6	15	15	471	3394200	3464500	2998400	3361500	3230900	3558100	3285700	3383500	-1.02977	0.602996	NO
A0A0U1RNX8	A0A0U1RNX8	ENSMUSG00000030814	12055	Bcl7c	B cell CLL/lymphoma 7C	8	1	1	27.4	6.6	6.6	472	102570	54317	74898	66589	80406	66836	77261.7	71277	1.08396	0.704876	NO
A0A0U1RP13	A0A0U1RP13	ENSMUSG00000030682	52858	Cdipt	CDP-diacylglycerol--inositol 3-phosphatidyltransferase (phosphatidylinositol synthase)	4	4	4	21.1	21.1	21.1	473	1564800	1555700	1554000	1777900	1544500	1725900	1.55817e+06	1.68277e+06	-1.07997	0.153342	NO
A0A0U1RP47	A0A0U1RP47	ENSMUSG00000034342	12402	Cbl	Casitas B-lineage lymphoma	21	1	1	31.2	1.3	1.3	474	739250	784560	726730	848780	813410	792860	750180	818350	-1.09087	0.0467598	NO
A0A0U1RP87	A0A0U1RP87	ENSMUSG00000073002	53620	Vamp5	vesicle-associated membrane protein 5	1	1	1	15.7	15.7	15.7	475	159580	152470	126620	160160	213300	171670	146223	181710	-1.24269	0.135109	NO
A0A0U1RP94	A0A0U1RP94	ENSMUSG00000032384	214897	Csnk1g1	casein kinase 1, gamma 1	14	7	7	32.1	19.7	19.7	476	3071700	3389300	3067700	3717600	3797200	3607900	3.17623e+06	3.70757e+06	-1.16728	0.01139	NO
Q3UIL6-2	Q3UIL6	ENSMUSG00000045659	233765	Plekha7	pleckstrin homology domain containing, family A member 7	24	24	24	19.4	19.4	19.4	477	14456000	15281000	14541000	12487000	11807000	12822000	1.47593e+07	12372000	1.19296	0.00385915	NO
Q9Z0F4	Q9Z0F4	ENSMUSG00000030538	23991	Cib1	calcium and integrin binding 1 (calmyrin)	2	2	2	14.1	14.1	14.1	478	167390	132430	179050	138580	149000	121370	159623	136317	1.17097	0.222661	NO
A0A0U1RPG8	A0A0U1RPG8	ENSMUSG00000051727	233529	Kctd14	potassium channel tetramerisation domain containing 14	15	15	15	51.5	51.5	51.5	479	22649000	21502000	20356000	18938000	19185000	20386000	2.15023e+07	19503000	1.10251	0.0665695	NO
A0A0U1RPG9	A0A0U1RPG9	ENSMUSG00000030421	19777	Uri1	URI1, prefoldin-like chaperone	13	13	13	26.4	26.4	26.4	480	6264400	6230600	6123700	6842200	6953300	6958100	6.20623e+06	6.91787e+06	-1.11466	0.00023424	NO
A0A0U1RPM2	A0A0U1RPM2	ENSMUSG00000053158	14159	Fes	feline sarcoma oncogene	8	7	7	11	9.6	9.6	481	1684400	1884600	1882600	2102400	2194000	2144700	1817200	2.14703e+06	-1.18151	0.00992479	NO
A0A0U1RQ37	A0A0U1RQ37	ENSMUSG00000060860	77891	Ube2s	ubiquitin-conjugating enzyme E2S	8	8	8	40.7	40.7	40.7	482	4791000	4606900	4432700	4690900	4640300	5067100	4610200	4.79943e+06	-1.04105	0.327483	NO
B2RR33	B2RR33	ENSMUSG00000050395	326623	Tnfsf15	tumor necrosis factor (ligand) superfamily, member 15	1	1	1	4	4	4	484	126430	79732	86857	114180	108220	80417	97673	100939	-1.03344	0.863848	NO
A0A0X1KG67	A0A0X1KG67	ENSMUSG00000008140	69683	Emc10	ER membrane protein complex subunit 10	5	5	5	20.9	20.9	20.9	485	7774000	8687000	8478700	9111300	9026100	8682100	8.31323e+06	8.93983e+06	-1.07537	0.109818	NO
A0A140LHA2	A0A140LHA2	ENSMUSG00000066979	12237	Bub3	BUB3 mitotic checkpoint protein	22	22	22	64.2	64.2	64.2	486	26309000	29903000	25434000	30002000	31060000	31030000	2.72153e+07	3.06973e+07	-1.12794	0.0691002	NO
D3Z1K3	D3Z1K3	ENSMUSG00000025728	14755	Pigq	phosphatidylinositol glycan anchor biosynthesis, class Q	2	2	2	9	9	9	487	990170	1186600	1065200	1009100	966610	989800	1.08066e+06	988503	1.09323	0.190509	NO
A0A140LHG7	A0A140LHG7	ENSMUSG00000002968	75613	Med25	mediator complex subunit 25	7	7	7	12.4	12.4	12.4	488	4279200	4372700	4067000	4488800	4243100	4467700	4.23963e+06	4.39987e+06	-1.03779	0.252155	NO
A0A140LHN4	A0A140LHN4	ENSMUSG00000031156	22232	Slc35a2	solute carrier family 35 (UDP-galactose transporter), member A2	1	1	1	7.7	7.7	7.7	489	730520	769200	601950	632940	635900	749250	700557	672697	1.04142	0.68311	NO
A0A140LHP7	A0A140LHP7	ENSMUSG00000030579	22177	Tyrobp	TYRO protein tyrosine kinase binding protein	3	3	3	27	27	27	490	374220	408170	314960	467450	348590	364270	365783	393437	-1.0756	0.581489	NO
A0A140LHR4	A0A140LHR4	ENSMUSG00000070436	12406	Serpinh1	serine (or cysteine) peptidase inhibitor, clade H, member 1	17	1	1	62.1	4.9	4.9	491	157060	225350	194550	239260	235090	239100	192320	237817	-1.23657	0.0830562	NO
A0A140LJI3	A0A140LJI3	ENSMUSG00000048677	233979	Tpcn2	two pore segment channel 2	2	2	2	7.3	7.3	7.3	492	563920	657220	633150	580080	687540	713580	618097	660400	-1.06844	0.441028	NO
A0A140LHU0	A0A140LHU0	ENSMUSG00000031555	11502	Adam9	a disintegrin and metallopeptidase domain 9 (meltrin gamma)	14	14	14	24.9	24.9	24.9	493	9380100	8725300	9419900	9711300	10235000	10164000	9175100	1.00368e+07	-1.09391	0.0364708	NO
A0A140LHY5	A0A140LHY5	ENSMUSG00000040481	207165	Bptf	bromodomain PHD finger transcription factor	5	2	2	15.5	7.9	7.9	494	668720	640760	671550	747900	781130	727350	660343	752127	-1.13899	0.00769063	NO
A0A140LI34	A0A140LI34	ENSMUSG00000047141	72020	Zfp654	zinc finger protein 654	15	15	15	16.5	16.5	16.5	495	3762000	3998200	3582600	4173500	4141400	4470000	3.78093e+06	4.26163e+06	-1.12714	0.039364	NO
E9QPG8	E9QPG8	ENSMUSG00000047517	12945	Dmbt1	deleted in malignant brain tumors 1	6	6	6	5.4	5.4	5.4	496	1603000	1838000	1877100	2209700	2203200	2189800	1772700	2200900	-1.24155	0.00753933	NO
A0A140LIG1	A0A140LIG1	ENSMUSG00000031381	18700	Piga	phosphatidylinositol glycan anchor biosynthesis, class A	3	3	3	15.9	15.9	15.9	497	551330	518750	567120	602710	591210	634420	545733	609447	-1.11675	0.0295585	NO
A0A140LIE4	A0A140LIE4	ENSMUSG00000003545	14282	Fosb	FBJ osteosarcoma oncogene B	4	4	1	17.7	17.7	5.9	498	1630400	1695600	1725200	1764900	1766800	1782400	1.68373e+06	1.77137e+06	-1.05205	0.0372956	NO
Q3TYT1	Q3TYT1	ENSMUSG00000030652	12850	Coq7	demethyl-Q 7	7	7	7	22.8	22.8	22.8	499	4274200	5381200	4127600	5184500	3917200	5081600	4.59433e+06	4.72777e+06	-1.02904	0.825569	NO
Q9Z1M2	Q9Z1M2	ENSMUSG00000069874	54396	Irgm2	immunity-related GTPase family M member 2	5	3	3	22.8	13.4	13.4	500	800120	782240	817880	930370	942040	916250	800080	929553	-1.16183	0.000522513	NO
A0A140LIJ1	A0A140LIJ1	ENSMUSG00000029461	319604	Fam168a	family with sequence similarity 168, member A	3	3	3	13.8	13.8	13.8	501	1744000	1722600	1669300	1950000	1954500	1932300	1.71197e+06	1945600	-1.13647	0.000548801	NO
A0A140LIS7	A0A140LIS7	ENSMUSG00000087687	100503890	Pet100	PET100 homolog	3	3	3	32.8	32.8	32.8	502	2028200	2032700	1883400	1899000	1890900	1923300	1.98143e+06	1904400	1.04045	0.198181	NO
A0A140LIT2	A0A140LIT2	ENSMUSG00000058454	13360	Dhcr7	7-dehydrocholesterol reductase	9	9	9	16.5	16.5	16.5	503	16564000	16627000	16845000	21280000	21434000	22392000	1.66787e+07	21702000	-1.30118	0.00014987	NO
A0A140LIU4	A0A140LIU4	ENSMUSG00000074218	12865	Cox7a1	cytochrome c oxidase subunit 7A1	2	2	2	16.9	16.9	16.9	504	701430	617420	745990	289340	259270	287830	688280	278813	2.46861	0.000462569	YES
A0A140LIX7	A0A140LIX7	ENSMUSG00000002059	19376	Rab34	RAB34, member RAS oncogene family	1	1	1	4.8	4.8	4.8	505	538490	545470	401320	412660	404870	434850	495093	417460	1.18597	0.17954	NO
E9Q5W5	E9Q5W5	ENSMUSG00000055670	195018	Zzef1	zinc finger, ZZ-type with EF hand domain 1	38	38	38	15.9	15.9	15.9	506	10949000	11267000	11105000	11780000	12098000	12057000	11107000	1.19783e+07	-1.07845	0.00302023	NO
Q7TSH4	Q7TSH4	ENSMUSG00000033904	101565	Ccp110	centriolar coiled coil protein 110	7	7	7	6.8	6.8	6.8	507	2960100	3165000	2918600	3405800	3330200	3384300	3.01457e+06	3.37343e+06	-1.11904	0.0106678	NO
A0A140LJ56	A0A140LJ56	ENSMUSG00000006315	69804	Tmem147	transmembrane protein 147	3	3	3	12.1	12.1	12.1	508	547920	529600	580810	637040	609190	550020	552777	598750	-1.08317	0.196684	NO
E9Q263	E9Q263	ENSMUSG00000028456	22249	Unc13b	unc-13 homolog B	13	13	12	8.3	8.3	7.8	509	4499000	4574600	4475500	5069700	4876300	5219200	4.51637e+06	5.05507e+06	-1.11928	0.00653082	NO
A0A140LJ72	A0A140LJ72	ENSMUSG00000109564	73732	Muc16	mucin 16	1	1	1	0.1	0.1	0.1	510	654890	622660	619930	797650	765980	736930	632493	766853	-1.21243	0.00296796	NO
A0A140LJB7	A0A140LJB7	ENSMUSG00000025156	209318	Gps1	G protein pathway suppressor 1	31	2	2	49.4	2.7	2.7	511	373300	410460	427830	478010	444510	499590	403863	474037	-1.17376	0.0365425	NO
E9Q394-2	E9Q394	ENSMUSG00000066406	75547	Akap13	A kinase (PRKA) anchor protein 13	71	71	68	31.7	31.7	29.9	512	30351000	30758000	28539000	31869000	30878000	32560000	2.98827e+07	31769000	-1.06312	0.0877321	NO
A0A140T8J4	A0A140T8J4	ENSMUSG00000042770	15199	Hebp1	heme binding protein 1	8	8	8	55.8	55.8	55.8	513	3743600	3498100	3548300	3522200	3604700	3514700	3.59667e+06	3547200	1.01395	0.570935	NO
A0A140T8P9	A0A140T8P9	ENSMUSG00000095771	545847	Igkv14-111	immunoglobulin kappa variable 14-111	2	2	2	28.2	28.2	28.2	514	727440	719620	774040	502710	467770	532390	740367	500957	1.47791	0.000689868	NO
Q6IE82	Q6IE82	ENSMUSG00000037315	382207	Jade3	jade family PHD finger 3	16	16	15	22.6	22.6	20.9	515	9730000	9742600	9534100	11268000	11522000	11524000	9668900	11438000	-1.18297	8.29295e-05	NO
A0A140T8R7	A0A140T8R7	ENSMUSG00000037896	217864	Rcor1	REST corepressor 1	23	23	19	61.3	61.3	50.5	516	13679000	14069000	13823000	14529000	14263000	14799000	13857000	1.45303e+07	-1.04859	0.0247847	NO
A0A140T8S0	A0A140T8S0	ENSMUSG00000024593	70417	Megf10	multiple EGF-like-domains 10	2	2	2	2.2	2.2	2.2	517	286950	321140	325410	395040	388830	415960	311167	399943	-1.2853	0.00377118	NO
A0A140T8T7	A0A140T8T7	ENSMUSG00000091345	665033	Col6a5	collagen, type VI, alpha 5	3	3	3	1.3	1.3	1.3	518	1228800	1333700	1173700	1142900	1128100	1164300	1245400	1145100	1.08759	0.105344	NO
A6PWQ1	A6PWQ1	ENSMUSG00000073705	69928	Cenps	centromere protein S	1	1	1	17.2	17.2	17.2	519	316200	281310	313110	364600	377770	384980	303540	375783	-1.238	0.00464477	NO
A0A171EBK7	A0A171EBK7	ENSMUSG00000020101	74048	Vsir	V-set immunoregulatory receptor	6	6	6	15.2	15.2	15.2	520	8581200	8436700	8494800	8853000	9064800	9354200	8.50423e+06	9.09067e+06	-1.06896	0.0178656	NO
A0A171EBK8	A0A171EBK8	ENSMUSG00000038807	380711	Rap1gap2	RAP1 GTPase activating protein 2	2	2	2	3.7	3.7	3.7	521	0	28372	34020	17996	42749	0	20797.3	20248.3	1.02711	0.974681	NO
A0A1B0GQU8	A0A1B0GQU8	ENSMUSG00000059070	19899	Rpl18	ribosomal protein L18	12	12	12	52.8	52.8	52.8	522	52625000	50380000	50567000	32983000	33679000	33713000	5.11907e+07	3.34583e+07	1.52998	1.97415e-05	YES
A0A1B0GQV2	A0A1B0GQV2	ENSMUSG00000031605	77113	Klhl2	kelch-like 2, Mayven	9	9	8	17.2	17.2	15.8	523	2475100	2378500	2321300	2686200	2668600	2731000	2.39163e+06	2.69527e+06	-1.12696	0.00333929	NO
A0A1B0GR08	A0A1B0GR08	ENSMUSG00000025474	74237	Tubgcp2	tubulin, gamma complex associated protein 2	28	28	28	34.6	34.6	34.6	524	15689000	15055000	14931000	17287000	17037000	17654000	15225000	17326000	-1.138	0.0020627	NO
A0A1B0GR11	A0A1B0GR11	ENSMUSG00000025503	21351	Taldo1	transaldolase 1	32	32	32	54.5	54.5	54.5	525	182840000	182670000	179360000	221750000	227400000	229410000	1.81623e+08	2.26187e+08	-1.24536	6.36825e-05	NO
A0A1B0GR18	A0A1B0GR18	ENSMUSG00000025147	101513	Mob2	MOB kinase activator 2	7	7	7	20.3	20.3	20.3	526	4163200	4185900	4191000	4867900	4522300	4791100	4.18003e+06	4727100	-1.13088	0.00649743	NO
A0A1B0GR51	A0A1B0GR51	ENSMUSG00000013878	77733	Rnf170	ring finger protein 170	4	4	4	17.3	17.3	17.3	527	1887600	2726100	2118500	2514600	2421500	2713200	2.24407e+06	2.54977e+06	-1.13623	0.312025	NO
A0A1B0GR84	A0A1B0GR84	ENSMUSG00000019158	69094	Tmem160	transmembrane protein 160	1	1	1	14.3	14.3	14.3	528	651870	831050	771650	986920	827180	868900	751523	894333	-1.19003	0.115236	NO
A0A1B0GR85	A0A1B0GR85	ENSMUSG00000051339	243219	2900026A02Rik	RIKEN cDNA 2900026A02 gene	3	3	3	1.7	1.7	1.7	529	33372000	34528000	35195000	39908000	36971000	41829000	34365000	3.95693e+07	-1.15144	0.0261151	NO
A0A1B0GRA5	A0A1B0GRA5	ENSMUSG00000030987	20866	Stim1	stromal interaction molecule 1	10	10	10	14.6	14.6	14.6	530	4119200	4089900	4051800	4406200	4195600	4462900	4.08697e+06	4354900	-1.06556	0.0327732	NO
A0A1B0GRE0	A0A1B0GRE0	ENSMUSG00000038618	66985	Rassf7	Ras association (RalGDS/AF-6) domain family (N-terminal) member 7	6	6	6	26.6	26.6	26.6	531	1756100	1848100	1752900	2167100	2082700	2343400	1785700	2.19773e+06	-1.23074	0.00765053	NO
A0A1B0GRH2	A0A1B0GRH2	ENSMUSG00000041836	19267	Ptpre	protein tyrosine phosphatase, receptor type, E	27	27	22	41.7	41.7	36.4	532	12328000	12481000	12406000	13828000	13639000	14188000	12405000	13885000	-1.11931	0.000894763	NO
A0A1B0GRH7	A0A1B0GRH7	ENSMUSG00000025498	54123	Irf7	interferon regulatory factor 7	1	1	1	5.1	5.1	5.1	533	101660	109620	111920	178200	171530	169150	107733	172960	-1.60545	9.32818e-05	YES
A0A1B0GRI2	A0A1B0GRI2	ENSMUSG00000109771	102638847	Gm35315	predicted gene, 35315	5	2	1	15.6	7.4	2.1	534	621220	714840	726890	657620	668910	607060	687650	644530	1.0669	0.324659	NO
A0A1B0GRP7	A0A1B0GRP7	ENSMUSG00000031485	114863	Plpbp	pyridoxal phosphate binding protein	17	17	17	48.5	48.5	48.5	535	21595000	21327000	20586000	20514000	20049000	20738000	2.11693e+07	2.04337e+07	1.036	0.113097	NO
A0A1B0GSV5	A0A1B0GSV5	ENSMUSG00000033355	67775	Rtp4	receptor transporter protein 4	1	1	1	14.8	14.8	14.8	536	1330900	813580	1152300	1222300	1660000	1671000	1.09893e+06	1.51777e+06	-1.38114	0.119108	NO
A0A1B0GRV0	A0A1B0GRV0	ENSMUSG00000026617	23827	Bpnt1	3'(2'), 5'-bisphosphate nucleotidase 1	16	16	16	51.7	51.7	51.7	537	14303000	14162000	13856000	15756000	15506000	15599000	14107000	1.56203e+07	-1.10728	0.000553829	NO
P48377	P48377	ENSMUSG00000031706	19724	Rfx1	regulatory factor X, 1 (influences HLA class II expression)	18	18	16	24.9	24.9	23.1	538	7094100	7394500	6983000	8373700	7880600	8341100	7157200	8.19847e+06	-1.14549	0.00662004	NO
A0A1B0GRX7	A0A1B0GRX7	ENSMUSG00000003269	19158	Cyth2	cytohesin 2	11	10	8	30.3	28.5	23.2	539	5130500	5163700	4999100	5867700	5736400	5838600	5.09777e+06	5.81423e+06	-1.14055	0.000365059	NO
A0A1B0GRZ5	A0A1B0GRZ5	ENSMUSG00000058886	54006	Deaf1	DEAF1, transcription factor	2	2	2	3.7	3.7	3.7	540	941280	1055700	937310	1117600	1093500	1078200	978097	1.09643e+06	-1.12099	0.0430906	NO
A0A1B0GS41	A0A1B0GS41	ENSMUSG00000031714	14388	Gab1	growth factor receptor bound protein 2-associated protein 1	10	10	9	17.9	17.9	16.3	541	1595600	1633800	1577600	1725400	1782800	1886300	1.60233e+06	1.79817e+06	-1.12222	0.0171932	NO
A0A1B0GS63	A0A1B0GS63	ENSMUSG00000030881	76932	Arfip2	ADP-ribosylation factor interacting protein 2	15	15	14	32.6	32.6	30.6	542	16674000	15743000	15762000	17357000	17570000	17963000	1.60597e+07	17630000	-1.09778	0.011458	NO
A0A1B0GS72	A0A1B0GS72	ENSMUSG00000030798	12493	Cd37	CD37 antigen	3	3	3	17.4	17.4	17.4	543	828000	782770	775250	672600	644440	643080	795340	653373	1.21728	0.00174156	NO
A0A1B0GS77	A0A1B0GS77	ENSMUSG00000055116	11865	Arntl	aryl hydrocarbon receptor nuclear translocator-like	13	13	13	23.4	23.4	23.4	544	6720800	7117000	7264000	8238500	8124900	8258200	7.03393e+06	8207200	-1.1668	0.00218433	NO
Q8K4L2	Q8K4L2	ENSMUSG00000024236	225115	Svil	supervillin	30	30	30	18.4	18.4	18.4	545	11383000	11569000	11074000	12069000	11902000	12284000	11342000	12085000	-1.06551	0.0150223	NO
A0A1B0GSG4	A0A1B0GSG4	ENSMUSG00000070056	52065	Mfhas1	malignant fibrous histiocytoma amplified sequence 1	2	2	2	4	4	4	547	321200	336910	347910	386060	467740	368390	335340	407397	-1.21488	0.0845321	NO
A0A1B0GSH8	A0A1B0GSH8	ENSMUSG00000109926		Gm45808	predicted gene 45808	11	5	0	42.6	15.6	0	548	4060400	4246400	4172900	5171400	5052900	5170700	4159900	5.13167e+06	-1.2336	0.000130662	NO
A0A1B0GSJ1	A0A1B0GSJ1	ENSMUSG00000031577	234138	Tti2	TELO2 interacting protein 2	3	3	3	8.6	8.6	8.6	549	804950	751180	769010	842950	897140	901480	775047	880523	-1.13609	0.012748	NO
A0A1B0GSU0	A0A1B0GSU0	ENSMUSG00000007833	69748	Aldh16a1	aldehyde dehydrogenase 16 family, member A1	20	20	20	28.7	28.7	28.7	550	12213000	12349000	11917000	13701000	13423000	14084000	1.21597e+07	13736000	-1.12964	0.00237921	NO
Q05685	Q05685	ENSMUSG00000032725	14276	Folr2	folate receptor 2 (fetal)	5	5	5	15.9	15.9	15.9	551	2428300	2260700	2437700	3324200	3570300	3400000	2.37557e+06	3431500	-1.4445	0.000339394	NO
A0A1B0GSX7	A0A1B0GSX7	ENSMUSG00000063550	269966	Nup98	nucleoporin 98	64	64	64	35.7	35.7	35.7	552	49817000	49715000	47656000	55899000	55127000	55675000	4.90627e+07	55567000	-1.13257	0.000925743	NO
A0A1B0GSY0	A0A1B0GSY0	ENSMUSG00000031642	59009	Sh3rf1	SH3 domain containing ring finger 1	7	7	7	9.9	9.9	9.9	553	2204600	2249400	2253500	2690800	2742200	2652100	2.23583e+06	2.69503e+06	-1.20538	0.00011246	NO
A0A1B0GT05	A0A1B0GT05	ENSMUSG00000110136		Gm45785	predicted gene 45785	5	5	5	66	66	66	554	3414200	3291800	3235200	3797200	3794700	3951400	3.31373e+06	3.84777e+06	-1.16116	0.00195495	NO
A0A1B0GT13	A0A1B0GT13	ENSMUSG00000090963	100504130	Gm17655	predicted gene, 17655	6	1	0	11	2	0	555	293850	283710	262790	263740	247150	288180	280117	266357	1.05166	0.411462	NO
A0A1B0GT26	A0A1B0GT26	ENSMUSG00000078566	12176	Bnip3	BCL2/adenovirus E1B interacting protein 3	5	5	5	24.9	24.9	24.9	556	1756800	1854700	1741300	2436800	2449900	2421100	1.78427e+06	2.43593e+06	-1.36523	5.76027e-05	NO
Q3LRV6	Q3LRV6	ENSMUSG00000000605	12727	Clcn4	chloride channel, voltage-sensitive 4	5	4	4	7.1	6	6	557	2064300	2163100	2106800	2257900	2215800	2190700	2111400	2.22147e+06	-1.05213	0.033752	NO
A0A1B0GT33	A0A1B0GT33	ENSMUSG00000031592	18536	Pcm1	pericentriolar material 1	7	1	1	28	8.3	8.3	558	90183	108800	68179	95558	103110	109720	89054	102796	-1.15431	0.331019	NO
A0A1B0GT63	A0A1B0GT63	ENSMUSG00000002781	70209	Tmem143	transmembrane protein 143	4	4	4	12.8	12.8	12.8	559	1413700	1338100	1319700	1678800	1016100	1045900	1.35717e+06	1.24693e+06	1.0884	0.639705	NO
Q7TMK6	Q7TMK6	ENSMUSG00000052566	170833	Hook2	hook microtubule tethering protein 2	13	12	12	19.3	18.3	18.3	560	3956600	4336600	3952600	4424700	4547400	4329300	4.08193e+06	4433800	-1.0862	0.0685235	NO
A0A1B0GT81	A0A1B0GT81	ENSMUSG00000003873	12028	Bax	BCL2-associated X protein	10	5	5	53.2	29.8	29.8	561	2651500	2761600	2542800	2614900	2619300	2689300	2.65197e+06	2.64117e+06	1.00409	0.880818	NO
A0A1B0GT92	A0A1B0GT92	ENSMUSG00000003865	14936	Gys1	glycogen synthase 1, muscle	25	25	25	49.1	49.1	49.1	562	17929000	17826000	17468000	19391000	19296000	19846000	17741000	19511000	-1.09977	0.00129183	NO
A0A1C7CYU5	A0A1C7CYU5	ENSMUSG00000044465	74349	Fam160a2	family with sequence similarity 160, member A2	15	15	15	20.7	20.7	20.7	564	3790900	3753400	3686000	4501200	4529000	4568200	3.74343e+06	4532800	-1.21087	2.65318e-05	NO
A0A1C7CYV0	A0A1C7CYV0	ENSMUSG00000016382	102866	Pls3	plastin 3 (T-isoform)	41	41	35	59.3	59.3	49	565	55595000	54029000	52414000	60065000	59365000	59909000	5.40127e+07	5.97797e+07	-1.10677	0.00361287	NO
A0A1D5RLB6	A0A1D5RLB6	ENSMUSG00000026237	14767	Nmur1	neuromedin U receptor 1	1	1	1	1.9	1.9	1.9	566	583540	639470	644740	685820	680050	774600	622583	713490	-1.14602	0.0666012	NO
A0A1C7ZMY3	A0A1C7ZMY3	ENSMUSG00000037541	210274	Shank2	SH3 and multiple ankyrin repeat domains 2	12	12	12	12	12	12	567	4920200	5725600	4806500	4880000	5053500	5563300	5.15077e+06	5165600	-1.00288	0.968637	NO
G5E8I8	G5E8I8	ENSMUSG00000052488	27967	Cherp	calcium homeostasis endoplasmic reticulum protein	29	29	29	33.1	33.1	33.1	568	39971000	40104000	37020000	43880000	40709000	44653000	3.90317e+07	4.30807e+07	-1.10374	0.0615382	NO
A0A1D5RLU7	A0A1D5RLU7	ENSMUSG00000055835	22640	Zfp1	zinc finger protein 1	5	5	4	16.5	16.5	12.4	569	1161300	1176400	1051500	1111500	1172500	1190300	1.12973e+06	1158100	-1.02511	0.571031	NO
A0A1D5RLD1	A0A1D5RLD1	ENSMUSG00000004677	17925	Myo9b	myosin IXb	61	2	1	33.5	1.2	0.6	570	141920	187750	151260	241490	210040	210830	160310	220787	-1.37725	0.0254463	NO
A0A1D5RLF1	A0A1D5RLF1	ENSMUSG00000052852	52250	Reep1	receptor accessory protein 1	6	6	5	16.5	16.5	13.7	572	1948900	2079400	2014900	1977600	2016100	1984600	2014400	1.99277e+06	1.01086	0.61295	NO
Q8BTX9	Q8BTX9	ENSMUSG00000034189	72552	Hsdl1	hydroxysteroid dehydrogenase like 1	10	10	10	39.1	39.1	39.1	573	7970900	8464200	7856000	8007300	7777200	7593400	8.09703e+06	7.79263e+06	1.03906	0.241636	NO
A0A1D5RLJ4	A0A1D5RLJ4	ENSMUSG00000037326	50817	Capn15	calpain 15	9	9	9	10.1	10.1	10.1	574	4924600	4686900	4185100	5507900	4471200	4430600	4.59887e+06	4.80323e+06	-1.04444	0.647799	NO
A0A1D5RLJ8	A0A1D5RLJ8	ENSMUSG00000031959	319481	Wdr59	WD repeat domain 59	22	22	22	29.2	29.2	29.2	575	6426900	6658200	6635600	7613000	7543300	7598000	6.57357e+06	7.58477e+06	-1.15383	0.000190321	NO
F6Z9E6	F6Z9E6	ENSMUSG00000030465	234353	Psd3	pleckstrin and Sec7 domain containing 3	8	8	8	10.7	10.7	10.7	576	2586900	2602400	2654500	2796700	2813400	2867500	2614600	2.82587e+06	-1.0808	0.00203113	NO
A0A1D5RLL3	A0A1D5RLL3	ENSMUSG00000015002	76740	Efr3a	EFR3 homolog A	17	17	17	25.4	25.4	25.4	577	7161300	7239000	6556700	6604800	6376500	6432600	6.98567e+06	6471300	1.07948	0.0854755	NO
A0A1D5RLM8	A0A1D5RLM8	ENSMUSG00000040838	105242472	Gm11639	predicted gene 11639	4	4	4	0.8	0.8	0.8	578	9846100	9671300	9681200	11649000	11661000	12287000	9.73287e+06	1.18657e+07	-1.21913	0.000613714	NO
A0A1D5RLN0	A0A1D5RLN0	ENSMUSG00000033862	234854	Cdk10	cyclin-dependent kinase 10	1	1	1	4.2	4.2	4.2	579	426050	458260	478050	582190	558870	504540	454120	548533	-1.2079	0.0265975	NO
D3YYN8	D3YYN8	ENSMUSG00000026490	226751	Cdc42bpa	CDC42 binding protein kinase alpha	29	24	24	18	15.3	15.3	580	9084200	10381000	9052900	9308900	9038500	9331400	9.50603e+06	9.22627e+06	1.03032	0.565819	NO
Z4YNA3	Z4YNA3	ENSMUSG00000031858	74549	Mau2	MAU2 sister chromatid cohesion factor	10	10	10	19.5	19.5	19.5	581	4065900	4388000	4036600	4943900	5104800	5285200	4163500	5111300	-1.22765	0.00318011	NO
A0A1D5RLV0	A0A1D5RLV0	ENSMUSG00000024384	73473	Iws1	IWS1, SUPT6 interacting protein	25	25	25	27.3	27.3	27.3	582	21511000	23262000	21852000	24410000	24204000	25267000	2.22083e+07	24627000	-1.10891	0.0181895	NO
A0A1D5RLV7	A0A1D5RLV7	ENSMUSG00000043940	72145	Wdfy3	WD repeat and FYVE domain containing 3	49	49	49	16.9	16.9	16.9	583	15070000	16322000	14651000	16601000	16152000	17127000	1.53477e+07	1.66267e+07	-1.08334	0.090418	NO
A0A1D5RLW5	A0A1D5RLW5	ENSMUSG00000045128	76808	Rpl18a	ribosomal protein L18A	17	1	1	67.3	7.5	7.5	584	657410	585830	562150	572760	551260	611160	601797	578393	1.04046	0.524091	NO
A0A1D5RLX9	A0A1D5RLX9	ENSMUSG00000036534	234595	Slc38a7	solute carrier family 38, member 7	2	2	2	5.1	5.1	5.1	585	722020	752170	710920	892560	772120	783670	728370	816117	-1.12047	0.0950128	NO
A0A1D5RLY9	A0A1D5RLY9	ENSMUSG00000001995	244668	Sipa1l2	signal-induced proliferation-associated 1 like 2	13	11	11	8.9	7.9	7.9	586	1341800	1623300	1418500	1665200	1657200	1560200	1461200	1.62753e+06	-1.11383	0.140076	NO
F6YAM1	F6YAM1	ENSMUSG00000059897	234358	Zfp930	zinc finger protein 930	4	1	1	25.9	2	2	587	121730	104520	121030	152360	142800	149280	115760	148147	-1.27977	0.00674903	NO
A0A1D5RM79	A0A1D5RM79	ENSMUSG00000045128	76808	Rpl18a	ribosomal protein L18A	12	1	1	76.1	10.1	10.1	588	171320	163800	176480	187740	142000	177940	170533	169227	1.00772	0.931982	NO
A0A1D5RM83	A0A1D5RM83	ENSMUSG00000034312	232227	Iqsec1	IQ motif and Sec7 domain 1	23	23	17	21.9	21.9	17.4	589	10967000	11301000	10498000	10711000	10923000	11024000	10922000	10886000	1.00331	0.892674	NO
A0A1D5RM92	A0A1D5RM92	ENSMUSG00000031930	66894	Wwp2	WW domain containing E3 ubiquitin protein ligase 2	21	17	16	29.6	25.7	24.8	590	5621300	5669800	5363100	6092300	6402100	6443500	5551400	6.31263e+06	-1.13712	0.00646709	NO
A0A1D5RM97	A0A1D5RM97	ENSMUSG00000031833	546071	Mast3	microtubule associated serine/threonine kinase 3	7	5	4	6.1	4.7	4.1	591	704070	986730	1017400	1227800	1263300	1102700	902733	1.19793e+06	-1.32701	0.0564002	NO
A0A1D5RMA9	A0A1D5RMA9	ENSMUSG00000053886	72281	Sh2d4a	SH2 domain containing 4A	5	5	5	15.1	15.1	15.1	592	1739900	1835100	1708300	2138800	2134200	1988600	1761100	2087200	-1.18517	0.00637406	NO
A0A1D5RMD4	A0A1D5RMD4	ENSMUSG00000038844	16558	Kif16b	kinesin family member 16B	20	18	18	14.7	13.5	13.5	593	4220500	4456500	4136500	4962300	4751600	4888500	4.27117e+06	4.86747e+06	-1.13961	0.0063712	NO
A0A1D5RME6	A0A1D5RME6	ENSMUSG00000041757	240753	Plekha6	pleckstrin homology domain containing, family A member 6	1	1	1	4.3	4.3	4.3	594	164120	179230	166550	163600	203990	205390	169967	190993	-1.12371	0.220144	NO
A0A1D5RMI8	A0A1D5RMI8	ENSMUSG00000063810	236266	Alms1	ALMS1, centrosome and basal body associated	19	19	19	6.4	6.4	6.4	595	3844000	3998800	3680900	3929400	3938800	4288000	3.84123e+06	4.05207e+06	-1.05489	0.231252	NO
A0A1D5RMK9	A0A1D5RMK9	ENSMUSG00000014791	234683	Elmo3	engulfment and cell motility 3	3	3	3	5.4	5.4	5.4	596	460040	415000	418790	395630	387050	406660	431277	396447	1.08786	0.0879239	NO
A0A1D5RML8	A0A1D5RML8	ENSMUSG00000031783	20021	Polr2c	polymerase (RNA) II (DNA directed) polypeptide C	12	12	12	32.1	32.1	32.1	597	7897900	7757400	7757300	8438700	8511400	8823900	7804200	8.59133e+06	-1.10086	0.00345717	NO
A0A1D5RMM1	A0A1D5RMM1	ENSMUSG00000025558	105445	Dock9	dedicator of cytokinesis 9	64	1	1	38.5	0.9	0.9	598	72624	76190	88622	94039	105460	121610	79145.3	107036	-1.3524	0.0406574	NO
F8VQ28	F8VQ28	ENSMUSG00000029528	19303	Pxn	paxillin	24	24	24	53.6	53.6	53.6	599	15654000	15203000	14865000	16823000	16789000	17158000	1.52407e+07	1.69233e+07	-1.11041	0.00281682	NO
A0A1I7Q4A6	A0A1I7Q4A6	ENSMUSG00000023919	83815	Cenpq	centromere protein Q	5	5	5	18.2	18.2	18.2	600	1164000	1196200	1200200	1451000	1338600	1405600	1186800	1398400	-1.17829	0.00361933	NO
A0A1L1SQ41	A0A1L1SQ41	ENSMUSG00000030850	11907	Ate1	arginyltransferase 1	25	1	0	49.4	2.7	0	601	1062600	1189200	1088000	1220700	1397800	1249300	1.11327e+06	1.28927e+06	-1.15809	0.0587225	NO
E9PUM4	E9PUM4	ENSMUSG00000052698	70549	Tln2	talin 2	80	53	53	31.2	24.4	24.4	602	32946000	33893000	32318000	29178000	28736000	29110000	3.30523e+07	29008000	1.13942	0.00106873	NO
A0A1L1SQ68	A0A1L1SQ68	ENSMUSG00000053128	213211	Rnf26	ring finger protein 26	2	2	2	9.9	9.9	9.9	603	202010	232590	220400	303860	220780	274870	218333	266503	-1.22063	0.136617	NO
A0A1L1SQA8	A0A1L1SQA8	ENSMUSG00000009927	75617	Rps25	ribosomal protein S25	11	11	11	65.6	65.6	65.6	604	49314000	47741000	45169000	47697000	47786000	48553000	47408000	48012000	-1.01274	0.651235	NO
A0A1L1SQR4	A0A1L1SQR4	ENSMUSG00000032198	319899	Dock6	dedicator of cytokinesis 6	38	34	33	22.7	21.2	20.8	605	11169000	11396000	10828000	12808000	12502000	12928000	11131000	12746000	-1.14509	0.00148735	NO
A0A1L1SR19	A0A1L1SR19	ENSMUSG00000002031	76568	Ift46	intraflagellar transport 46	4	4	4	24.5	24.5	24.5	606	8436200	7415200	8040400	12015000	11548000	12328000	7.96393e+06	1.19637e+07	-1.50223	0.00043201	YES
A0A1L1SR69	A0A1L1SR69	ENSMUSG00000038412	56295	Higd1a	HIG1 domain family, member 1A	1	1	1	28.6	28.6	28.6	607	24418	56853	34819	73653	71005	88140	38696.7	77599.3	-2.00532	0.023704	YES
A0A1L1SR96	A0A1L1SR96	ENSMUSG00000034863	382014	Ano8	anoctamin 8	7	7	7	9	9	9	608	1854400	1840800	1527300	1928300	1872000	2132500	1.74083e+06	1977600	-1.13601	0.149546	NO
Q9D2Z4	Q9D2Z4	ENSMUSG00000051705	71599	Senp8	SUMO/sentrin specific peptidase 8	4	4	4	22.2	22.2	22.2	609	1150400	1033300	986530	1053000	1014900	1074000	1.05674e+06	1047300	1.00902	0.863989	NO
A0A1L1SRK3	A0A1L1SRK3	ENSMUSG00000032217	93836	Rnf111	ring finger 111	2	2	2	3.1	3.1	3.1	610	635260	647020	691000	752710	792890	741510	657760	762370	-1.15904	0.010502	NO
A0A1L1SRM4	A0A1L1SRM4	ENSMUSG00000042496	382066	Prdm10	PR domain containing 10	4	4	4	4.6	4.6	4.6	611	1376100	1217300	1324700	1387500	1279200	1388400	1.30603e+06	1351700	-1.03497	0.483399	NO
A0A1L1SRQ7	A0A1L1SRQ7	ENSMUSG00000066233	66079	Tmem42	transmembrane protein 42	1	1	1	20.2	20.2	20.2	612	131010	232470	167960	191650	193410	184040	177147	189700	-1.07086	0.695089	NO
A0A1L1SRR1	A0A1L1SRR1	ENSMUSG00000032436	102545	Cmtm7	CKLF-like MARVEL transmembrane domain containing 7	2	2	2	50.8	50.8	50.8	613	412870	475730	395160	499040	442690	470570	427920	470767	-1.10013	0.218279	NO
A0A1L1SRX2	A0A1L1SRX2	ENSMUSG00000005686	11717	Ampd3	adenosine monophosphate deaminase 3	8	8	8	13.7	13.7	13.7	614	2779500	2868200	2792800	2588400	2619900	2699000	2813500	2.63577e+06	1.06743	0.014403	NO
A0A1L1SS02	A0A1L1SS02	ENSMUSG00000078451	73075	Ppil6	peptidylprolyl isomerase (cyclophilin)-like 6	1	1	1	10.4	10.4	10.4	615	129100	160320	162650	143440	175510	139100	150690	152683	-1.01323	0.905538	NO
A0A1L1SS34	A0A1L1SS34	ENSMUSG00000036777	68743	Anln	anillin, actin binding protein	8	1	1	33.9	5	5	616	110710	54489	108590	146870	88311	140640	91263	125274	-1.37267	0.263096	NO
A0A1L1SSA8	A0A1L1SSA8	ENSMUSG00000040883	235043	Tmem205	transmembrane protein 205	3	3	3	20.2	20.2	20.2	617	5286300	5401100	5290900	3983700	3933700	3765400	5326100	3.89427e+06	1.36768	4.66154e-05	NO
A0A1L1SSC7	A0A1L1SSC7	ENSMUSG00000037300	234875	Ttc13	tetratricopeptide repeat domain 13	31	31	31	41.4	41.4	41.4	618	14900000	14709000	14215000	15851000	15328000	16289000	14608000	1.58227e+07	-1.08315	0.0243639	NO
Q3UDS7	Q3UDS7	ENSMUSG00000025236	72141	Adpgk	ADP-dependent glucokinase	14	14	14	40.6	40.6	40.6	619	17457000	17320000	17198000	18187000	17251000	18536000	17325000	1.79913e+07	-1.03846	0.163434	NO
A0A1L1SSF8	A0A1L1SSF8	ENSMUSG00000031938	70984	4931406C07Rik	RIKEN cDNA 4931406C07 gene	15	15	15	50.7	50.7	50.7	620	17057000	16292000	16208000	15649000	15874000	16328000	16519000	1.59503e+07	1.03565	0.165712	NO
Q5NCU4	Q5NCU4	ENSMUSG00000018593	20692	Sparc	secreted acidic cysteine rich glycoprotein	12	12	12	48.5	48.5	48.5	621	9354900	8621300	9274300	10674000	11272000	10782000	9083500	1.09093e+07	-1.20101	0.003521	NO
A0A1L1SSL9	A0A1L1SSL9	ENSMUSG00000032409	245000	Atr	ataxia telangiectasia and Rad3 related	41	41	41	17.1	17.1	17.1	622	13761000	14605000	13319000	15009000	14810000	15185000	13895000	1.50013e+07	-1.07962	0.0478844	NO
A0A1L1SSW7	A0A1L1SSW7	ENSMUSG00000034858	235493	Fam214a	family with sequence similarity 214, member A	1	1	1	1.2	1.2	1.2	623	335580	287630	343820	413230	343130	392090	322343	382817	-1.18761	0.0899912	NO
A0A1L1ST53	A0A1L1ST53	ENSMUSG00000000296	21987	Tpd52l1	tumor protein D52-like 1	10	10	10	50.3	50.3	50.3	624	9073100	9050200	8550300	11790000	11764000	11744000	8891200	11766000	-1.32333	7.35369e-05	NO
A0A1L1STD0	A0A1L1STD0	ENSMUSG00000019837	67371	Gtf3c6	general transcription factor IIIC, polypeptide 6, alpha	2	2	2	33.7	33.7	33.7	625	1252200	1139300	1099000	1305100	1193200	1220500	1163500	1239600	-1.06541	0.252023	NO
A0A1L1STE6	A0A1L1STE6	ENSMUSG00000032279	67834	Idh3a	isocitrate dehydrogenase 3 (NAD+) alpha	25	25	25	51	51	51	626	118230000	113390000	112870000	119140000	118630000	122240000	114830000	1.20003e+08	-1.04505	0.0647414	NO
A0A1L1STF0	A0A1L1STF0	ENSMUSG00000042444	235461	Mindy2	MINDY lysine 48 deubiquitinase 2	6	5	5	13.5	12	12	627	1095500	1084000	1017500	1136200	1173900	1221100	1.06567e+06	1.17707e+06	-1.10454	0.0321692	NO
A0A1L1STM0	A0A1L1STM0	ENSMUSG00000019992	71804	Mtfr2	mitochondrial fission regulator 2	3	3	3	18.3	18.3	18.3	628	445410	1066400	437330	531560	533820	609410	649713	558263	1.16381	0.685576	NO
A0A1L1STN6	A0A1L1STN6	ENSMUSG00000032092	14012	Mpzl2	myelin protein zero-like 2	4	4	4	31.1	31.1	31.1	629	1335100	1482200	1181300	1635500	1491600	1555400	1.33287e+06	1.56083e+06	-1.17103	0.0771111	NO
A0A1L1STZ4	A0A1L1STZ4	ENSMUSG00000020826	18126	Nos2	nitric oxide synthase 2, inducible	3	3	3	2.3	2.3	2.3	630	440250	605450	419610	492680	459970	531660	488437	494770	-1.01297	0.923984	NO
A0A1N9M4K1	A0A1N9M4K1	ENSMUSG00000001942	22619	Siae	sialic acid acetylesterase	5	5	5	11.9	11.9	11.9	631	2835200	2627100	2710200	3389500	3443100	3289800	2.72417e+06	3.37413e+06	-1.23859	0.000992188	NO
A0A1L1SUD6	A0A1L1SUD6	ENSMUSG00000032274	13075	Cyp19a1	cytochrome P450, family 19, subfamily a, polypeptide 1	9	9	9	23.4	23.4	23.4	632	3531300	4006800	3621300	3564900	3506800	3720900	3719800	3.59753e+06	1.03399	0.485382	NO
Q9D1F9	Q9D1F9	ENSMUSG00000032114	14385	Slc37a4	solute carrier family 37 (glucose-6-phosphate transporter), member 4	2	2	2	4.2	4.2	4.2	633	2306700	2268500	2166100	1447300	1435800	1453300	2247100	1.44547e+06	1.55458	4.56114e-05	YES
A0A1L1SUM8	A0A1L1SUM8	ENSMUSG00000032038	20443	St3gal4	ST3 beta-galactoside alpha-2,3-sialyltransferase 4	9	1	1	47.5	7.8	7.8	634	73291	73447	108230	82119	137000	114230	84989.3	111116	-1.30742	0.255604	NO
Q3TEI4	Q3TEI4	ENSMUSG00000032300	74211	1700017B05Rik	RIKEN cDNA 1700017B05 gene	7	7	7	11.4	11.4	11.4	635	2335200	2437300	2410300	2659000	2433200	2660200	2.39427e+06	2.58413e+06	-1.0793	0.0800676	NO
A0A1L1SV73	A0A1L1SV73	ENSMUSG00000059263	74996	Usp47	ubiquitin specific peptidase 47	84	84	84	57.2	57.2	57.2	636	68170000	66169000	67322000	73868000	72049000	73653000	6.72203e+07	73190000	-1.08881	0.00185573	NO
A0A1L1SVG6	A0A1L1SVG6	ENSMUSG00000057193	68682	Slc44a2	solute carrier family 44, member 2	15	15	14	26.9	26.9	25.8	637	9361400	8958200	8932900	8025400	8147400	7900900	9.08417e+06	8.02457e+06	1.13204	0.00245272	NO
A0A1N9PTV1	A0A1N9PTV1	ENSMUSG00000042423	14123	Fbrs	fibrosin	6	6	6	7.8	7.8	7.8	638	2820500	3147200	2867000	3251300	3171700	3333700	2944900	3.25223e+06	-1.10436	0.0520082	NO
A0A1Q1PRS4	A0A1Q1PRS4	ENSMUSG00000045103	13405	Dmd	dystrophin, muscular dystrophy	17	2	2	36.8	6.1	6.1	639	442960	567720	542040	663980	560960	614480	517573	613140	-1.18464	0.118918	NO
A0A1S6GWJ4	A0A1S6GWJ4	ENSMUSG00000021494	72935	Ddx41	DEAD box helicase 41	34	34	34	57.5	57.5	57.5	640	18798000	19317000	18580000	22216000	22084000	22678000	1.88983e+07	22326000	-1.18137	0.000267355	NO
A0A1U6URG8	A0A1U6URG8	ENSMUSG00000003847	54446	Nfat5	nuclear factor of activated T cells 5	20	20	15	16.7	16.7	11.9	641	7120700	12589000	7063500	8882500	8689500	9805500	8924400	9.12583e+06	-1.02257	0.919167	NO
A0A1W2P6F6	A0A1W2P6F6	ENSMUSG00000090841	17904	Myl6	myosin, light polypeptide 6, alkali, smooth muscle and non-muscle	12	12	10	65.8	65.8	57.2	642	20039000	20717000	18671000	19739000	19431000	19821000	19809000	1.96637e+07	1.00739	0.824328	NO
A0A1W2P6M6	A0A1W2P6M6	ENSMUSG00000051235	209334	Gen1	GEN1, Holliday junction 5' flap endonuclease	2	2	2	2.6	2.6	2.6	643	1711600	1577200	1609400	1738100	1753700	1836000	1.63273e+06	1.77593e+06	-1.08771	0.0474311	NO
A0A1W2P6Q2	A0A1W2P6Q2	ENSMUSG00000000732	50723	Icosl	icos ligand	4	4	4	10.8	10.8	10.8	644	3015300	3005700	2995700	3489200	3538000	3447700	3.00557e+06	3.49163e+06	-1.16172	5.35632e-05	NO
A0A1W2P6U8	A0A1W2P6U8	ENSMUSG00000044581	102635990	4932415D10Rik	RIKEN cDNA 4932415D10 gene	1	1	1	0.2	0.2	0.2	645	1411300	1414800	1439500	1548200	1519900	1741600	1.42187e+06	1.60323e+06	-1.12756	0.0611608	NO
A0A1W2P6X0	A0A1W2P6X0	ENSMUSG00000087651	69784	1500009L16Rik	RIKEN cDNA 1500009L16 gene	2	2	2	59	59	59	646	380080	422140	430670	410700	364230	415560	410963	396830	1.03562	0.566148	NO
A0A1W2P6X3	A0A1W2P6X3	ENSMUSG00000055805	57778	Fmnl1	formin-like 1	18	15	15	20.9	19.3	19.3	647	4096800	3728000	3647600	3429200	3405500	3482000	3.82413e+06	3438900	1.11202	0.0514222	NO
F8VPM0	F8VPM0	ENSMUSG00000040054	116848	Baz2a	bromodomain adjacent to zinc finger domain, 2A	32	32	32	17.8	17.8	17.8	648	12402000	12944000	12422000	13575000	13453000	13976000	1.25893e+07	13668000	-1.08568	0.0104929	NO
A0A1W2P708	A0A1W2P708	ENSMUSG00000020955	11782	Ap4s1	adaptor-related protein complex AP-4, sigma 1	2	2	2	14.2	14.2	14.2	649	2258500	2541100	2546100	3008600	2953200	3012800	2.44857e+06	2.99153e+06	-1.22175	0.00499342	NO
A0A1W2P737	A0A1W2P737	ENSMUSG00000001151	18541	Pcnt	pericentrin (kendrin)	105	105	105	40.6	40.6	40.6	650	50336000	54019000	49972000	57364000	57250000	58006000	5.14423e+07	57540000	-1.11853	0.00972637	NO
A0A1W2P759	A0A1W2P759	ENSMUSG00000035781	109284	R3hdm4	R3H domain containing 4	2	2	2	23	23	23	651	488120	499040	534100	589540	532760	599540	507087	573947	-1.13185	0.0555246	NO
A0A1W2P768	A0A1W2P768	ENSMUSG00000093769	15077	H3c14	H3 clustered histone 14	18	18	4	56.9	56.9	23.8	652	3175200000	3131000000	3178300000	2358100000	2423400000	2404700000	3161500000	2395400000	1.31982	6.44361e-06	NO
A0A1W2P775	A0A1W2P775	ENSMUSG00000020640	20403	Itsn2	intersectin 2	29	1	1	36.4	1.4	1.4	653	57530	74113	82163	83037	88016	89470	71268.7	86841	-1.2185	0.106759	NO
P45700	P45700	ENSMUSG00000003746	17155	Man1a	mannosidase 1, alpha	17	17	17	28.4	28.4	28.4	654	6334100	6362500	5999200	5979800	5967400	6130400	6.23193e+06	6.02587e+06	1.0342	0.18238	NO
A0A1W2P7B5	A0A1W2P7B5	ENSMUSG00000009092	70377	Derl3	Der1-like domain family, member 3	2	2	2	15.4	15.4	15.4	655	173630	181380	132770	173920	136630	159960	162593	156837	1.0367	0.772307	NO
A0A1W2P7F1	A0A1W2P7F1	ENSMUSG00000079343	317677	C1s2	complement component 1, s subcomponent 2	2	2	2	3.5	3.5	3.5	656	1053000	983270	932930	1037000	866270	907590	989733	936953	1.05633	0.443252	NO
A0A1W2P7G5	A0A1W2P7G5	ENSMUSG00000039914	210582	Coq10a	coenzyme Q10A	3	3	2	12	12	7.4	657	2549700	2764600	2543800	2276800	2493100	2429200	2.61937e+06	2399700	1.09154	0.0860504	NO
Q61133	Q61133	ENSMUSG00000033318	14872	Gstt2	glutathione S-transferase, theta 2	5	4	4	23.4	20.5	20.5	659	2042200	2023100	1954000	1826400	1861500	1921300	2.00643e+06	1.86973e+06	1.07311	0.0238592	NO
A0A1W2P7K6	A0A1W2P7K6	ENSMUSG00000064181	216363	Rab3ip	RAB3A interacting protein	15	15	15	41.7	41.7	41.7	660	7761100	7809300	7100900	7471200	7252400	7344300	7557100	7.35597e+06	1.02734	0.444162	NO
A0A1W2P7R5	A0A1W2P7R5	ENSMUSG00000069520	67226	Tmem19	transmembrane protein 19	3	3	3	13.6	13.6	13.6	661	2193200	2166500	2365200	1844500	1891700	1995800	2.24163e+06	1.91067e+06	1.17322	0.0124643	NO
A0A1W2P7Q6	A0A1W2P7Q6	ENSMUSG00000034667	73192	Xpot	exportin, tRNA (nuclear export receptor for tRNAs)	26	26	26	30.1	30.1	30.1	662	11521000	11336000	11555000	12952000	12678000	13390000	1.14707e+07	1.30067e+07	-1.13391	0.00214743	NO
A0A1W2P7T9	A0A1W2P7T9	ENSMUSG00000020658	668212	Efr3b	EFR3 homolog B	2	2	2	3	3	3	663	894150	1015000	900030	1150000	1098900	1193300	936393	1147400	-1.22534	0.0116229	NO
A0A1W2P7X0	A0A1W2P7X0	ENSMUSG00000078453	73112	Abracl	ABRA C-terminal like	4	4	4	82.5	82.5	82.5	664	2466300	2553000	2370800	2930500	2818400	3020400	2.46337e+06	2923100	-1.18663	0.00426763	NO
A0A1W2P843	A0A1W2P843	ENSMUSG00000035278	78670	Plekhj1	pleckstrin homology domain containing, family J member 1	1	1	1	24.3	24.3	24.3	665	124170	133580	129390	133850	135540	113810	129047	127733	1.01028	0.86934	NO
A0A1W2P845	A0A1W2P845	ENSMUSG00000020186	13008	Csrp2	cysteine and glycine-rich protein 2	13	13	13	62.9	62.9	62.9	666	21236000	20077000	20475000	25028000	25258000	25783000	20596000	2.53563e+07	-1.23113	0.000305101	NO
A0A1W2P8A8	A0A1W2P8A8	ENSMUSG00000019873	28193	Reep3	receptor accessory protein 3	6	6	6	18.4	18.4	18.4	667	3152800	3217100	3313300	3509700	3466700	3638900	3.22773e+06	3.53843e+06	-1.09626	0.0111579	NO
A0A1W2P8C6	A0A1W2P8C6	ENSMUSG00000025351	12512	Cd63	CD63 antigen	2	2	2	11	11	11	668	1078700	1249100	916460	1063800	894870	1173300	1081420	1043990	1.03585	0.780572	NO
A0A1X7SB70	A0A1X7SB70	ENSMUSG00000044921	237504	Rassf9	Ras association (RalGDS/AF-6) domain family (N-terminal) member 9	1	1	1	5.1	5.1	5.1	669	26989	18559	55605	0	40782	33805	33717.7	24862.3	1.35617	0.627202	NO
A0A1X7SB71	A0A1X7SB71	ENSMUSG00000020659	104836	Cbll1	Casitas B-lineage lymphoma-like 1	9	1	1	23.2	3.5	3.5	670	137190	90694	71993	85082	126770	109480	99959	107111	-1.07155	0.769888	NO
A0A1Y7VIR0	A0A1Y7VIR0	ENSMUSG00000017843	26931	Ppp2r5c	protein phosphatase 2, regulatory subunit B', gamma	9	1	1	30	4.9	4.9	671	195660	173300	163930	190670	189550	193910	177630	191377	-1.07739	0.221538	NO
D3Z698	D3Z698	ENSMUSG00000045312	218454	Lhfpl2	lipoma HMGIC fusion partner-like 2	3	3	3	29.5	29.5	29.5	672	1256400	1198900	1076800	1369700	1293900	1408400	1.17737e+06	1.35733e+06	-1.15286	0.0455125	NO
A0A1Y7VJC5	A0A1Y7VJC5	ENSMUSG00000011179	18263	Odc1	ornithine decarboxylase, structural 1	2	2	2	11.7	11.7	11.7	673	297100	348740	322970	325980	303060	333010	322937	320683	1.00703	0.903406	NO
A0A1Y7VJD8	A0A1Y7VJD8	ENSMUSG00000032999	97895	Nlrp4f	NLR family, pyrin domain containing 4F	3	3	3	4.6	4.6	4.6	674	145180	178100	181660	142900	133600	180350	168313	152283	1.10526	0.433079	NO
Q8R2E9	Q8R2E9	ENSMUSG00000057069	67475	Ero1b	endoplasmic reticulum oxidoreductase 1 beta	18	17	17	42.8	40.5	40.5	675	11795000	11955000	11374000	12049000	11309000	11778000	11708000	11712000	-1.00034	0.989171	NO
A0A1Y7VJP4	A0A1Y7VJP4	ENSMUSG00000051721	238037	Wdcp	WD repeat and coiled coil containing	4	4	4	6.9	6.9	6.9	676	914770	841690	803300	982750	1092000	1079800	853253	1.05152e+06	-1.23236	0.0140622	NO
K4DI62	K4DI62	ENSMUSG00000025323	20688	Sp4	trans-acting transcription factor 4	7	7	6	11.7	11.7	9	677	2187200	2199100	2058200	2466100	2385800	2423300	2.14817e+06	2.42507e+06	-1.1289	0.00547592	NO
A0A1Y7VJU1	A0A1Y7VJU1	ENSMUSG00000021572	74470	Cep72	centrosomal protein 72	2	2	2	6.8	6.8	6.8	678	163440	177550	162700	138820	118640	102620	167897	120027	1.39883	0.0142552	NO
A0A1Y7VJY8	A0A1Y7VJY8	ENSMUSG00000054021	68346	Sirt5	sirtuin 5	11	11	11	38.1	38.1	38.1	679	5638100	5651200	5744000	5949800	5990600	6316200	5.67777e+06	6.08553e+06	-1.07182	0.0277773	NO
Q9WVL0	Q9WVL0	ENSMUSG00000021033	14874	Gstz1	glutathione transferase zeta 1 (maleylacetoacetate isomerase)	10	10	10	62.5	62.5	62.5	680	9581700	9649100	8935100	8075000	8199700	7729800	9.38863e+06	8001500	1.17336	0.00658059	NO
A0A1Y7VK19	A0A1Y7VK19	ENSMUSG00000021241	74316	Isca2	iron-sulfur cluster assembly 2	10	10	10	81.5	81.5	81.5	681	5786300	5811100	5794800	6113100	6183300	6474900	5797400	6257100	-1.07929	0.0143633	NO
A0A1Y7VK76	A0A1Y7VK76	ENSMUSG00000043153	75847	Crppa	CDP-L-ribitol pyrophosphorylase A	6	6	6	23	23	23	682	1477100	1433400	1369300	1543000	1675500	1646500	1426600	1.62167e+06	-1.13674	0.0186554	NO
A0A1Y7VLV8	A0A1Y7VLV8	ENSMUSG00000021140	54604	Pcnx	pecanex homolog	2	2	2	1.4	1.4	1.4	683	174490	210060	182630	254030	242650	180360	189060	225680	-1.1937	0.221319	NO
A0A1Y7VKW0	A0A1Y7VKW0	ENSMUSG00000021326	19720	Trim27	tripartite motif-containing 27	4	4	4	18.8	18.8	18.8	684	403430	533740	457770	491800	470770	575970	464980	512847	-1.10294	0.389245	NO
A0A1Y7VL44	A0A1Y7VL44	ENSMUSG00000033530	104718	Ttc7b	tetratricopeptide repeat domain 7B	15	15	15	21	21	21	685	4998900	5344600	4972200	5356500	5369700	5563300	5.10523e+06	5.42983e+06	-1.06358	0.0773113	NO
Q6P3Z4	Q6P3Z4	ENSMUSG00000028389	22696	Zfp37	zinc finger protein 37	16	16	10	34.7	34.7	23.2	686	10392000	10846000	10261000	12336000	12089000	12578000	1.04997e+07	1.23343e+07	-1.17474	0.00126469	NO
A0A1Y7VLN4	A0A1Y7VLN4	ENSMUSG00000020593	14245	Lpin1	lipin 1	16	12	12	14.8	11.2	11.2	687	6045200	6248400	6168600	7120700	6786400	7104900	6.15407e+06	7004000	-1.13811	0.00236473	NO
A0A1Y7VLS3	A0A1Y7VLS3	ENSMUSG00000035614	328108	Togaram1	TOG array regulator of axonemal microtubules 1	8	8	8	6.3	6.3	6.3	688	673180	723380	770940	762260	701040	876100	722500	779800	-1.07931	0.383118	NO
A0A1Y7VLZ7	A0A1Y7VLZ7	ENSMUSG00000021143	217893	Pacs2	phosphofurin acidic cluster sorting protein 2	10	9	9	13.9	12.9	12.9	689	2841500	2853500	2824000	2855000	2986400	2903200	2.83967e+06	2.91487e+06	-1.02648	0.128388	NO
A0A1Y7VM69	A0A1Y7VM69	ENSMUSG00000013076	75723	Amotl1	angiomotin-like 1	2	1	1	3.2	1.8	1.8	690	76417	80751	65788	74714	77637	67852	74318.7	73401	1.0125	0.871123	NO
A0A1Y7VM91	A0A1Y7VM91	ENSMUSG00000028414	246179	Fktn	fukutin	3	3	3	8.6	8.6	8.6	691	551520	546940	573370	689160	622750	678950	557277	663620	-1.19083	0.00870796	NO
A0A1Y7VMH7	A0A1Y7VMH7	ENSMUSG00000036333	77480	Kidins220	kinase D-interacting substrate 220	28	28	28	22.2	22.2	22.2	692	11743000	11631000	11126000	11768000	11493000	12077000	11500000	1.17793e+07	-1.02429	0.333026	NO
Q3TMJ9	Q3TMJ9	ENSMUSG00000016477	13557	E2f3	E2F transcription factor 3	5	5	5	20.4	20.4	20.4	693	919010	800660	767040	938580	890040	862220	828903	896947	-1.08209	0.254625	NO
Q68FG1	Q68FG1	ENSMUSG00000021245	217716	Mlh3	mutL homolog 3	4	4	4	3.2	3.2	3.2	694	3549500	4255200	3474700	2052900	1796300	1819600	3759800	1889600	1.98973	0.00203096	YES
A0A1Y7VMT3	A0A1Y7VMT3	ENSMUSG00000020644	15902	Id2	inhibitor of DNA binding 2	1	1	1	13.5	13.5	13.5	695	151740	131590	141660	157020	175720	208610	141663	180450	-1.27379	0.0743715	NO
A0A1Y7VN66	A0A1Y7VN66	ENSMUSG00000020974	18974	Pole2	polymerase (DNA directed), epsilon 2 (p59 subunit)	5	5	5	11.2	11.2	11.2	696	1611100	1923700	1677500	1796600	1794300	1911800	1.73743e+06	1.83423e+06	-1.05571	0.399249	NO
A0A1Y7VN75	A0A1Y7VN75	ENSMUSG00000021276	67236	Cinp	cyclin-dependent kinase 2 interacting protein	6	6	6	23.3	23.3	23.3	697	2837900	2950900	3005000	3345300	3286000	3384900	2.93127e+06	3.33873e+06	-1.13901	0.00202617	NO
A0A1Y7VNZ0	A0A1Y7VNZ0	ENSMUSG00000021222	73828	Dcaf4	DDB1 and CUL4 associated factor 4	5	5	5	12.2	12.2	12.2	698	1081500	1081400	1008800	1207400	1167100	1139400	1.05723e+06	1171300	-1.10789	0.0217556	NO
A0A1Y7VP35	A0A1Y7VP35	ENSMUSG00000028804	329942	Csmd2	CUB and Sushi multiple domains 2	1	1	1	5.3	5.3	5.3	699	2330500	2183000	2211700	1781300	1585100	1862800	2.24173e+06	1.74307e+06	1.28609	0.00605991	NO
A0A217FL69	A0A217FL69	ENSMUSG00000020646	67216	Mboat2	membrane bound O-acyltransferase domain containing 2	8	8	8	28	28	28	700	3264900	3044700	2801000	3341600	3222700	3045200	3.03687e+06	3.20317e+06	-1.05476	0.355354	NO
A0A217FL83	A0A217FL83	ENSMUSG00000084883	668158	Ccdc85c	coiled-coil domain containing 85C	11	11	10	33.9	33.9	27.5	701	6745600	6912000	6366500	6978600	6728600	7103500	6674700	6936900	-1.03928	0.250855	NO
A0A286YCI0	A0A286YCI0	ENSMUSG00000021785	59007	Ngly1	N-glycanase 1	10	10	10	21.1	21.1	21.1	702	3454000	3399500	3398900	3573500	3429600	3654000	3.41747e+06	3.55237e+06	-1.03947	0.118795	NO
J3QN27	J3QN27	ENSMUSG00000063142	16531	Kcnma1	potassium large conductance calcium-activated channel, subfamily M, alpha member 1	3	3	3	3.2	3.2	3.2	703	2575400	2578800	2449000	2950800	2964300	3106200	2534400	3007100	-1.18651	0.0019587	NO
A0A494B9N4	A0A494B9N4	ENSMUSG00000024743	54525	Syt7	synaptotagmin VII	2	2	2	6.1	6.1	6.1	704	1208100	1148300	1074500	1105300	988470	1110400	1.14363e+06	1.06806e+06	1.07076	0.24482	NO
A0A286YCV0	A0A286YCV0	ENSMUSG00000024566	50771	Atp9b	ATPase, class II, type 9B	23	23	18	24.8	24.8	21.1	705	7601400	7558800	7440700	8241700	8586800	8241600	7.53363e+06	8356700	-1.10925	0.00272904	NO
A0A286YCV1	A0A286YCV1	ENSMUSG00000035762	72745	Tmem161b	transmembrane protein 161B	1	1	1	6.5	6.5	6.5	706	475650	451890	430050	447630	471500	425300	452530	448143	1.00979	0.826447	NO
A0A286YCV9	A0A286YCV9	ENSMUSG00000060012	16554	Kif13b	kinesin family member 13B	79	79	73	48.6	48.6	45.6	707	58264000	60997000	56355000	61225000	59976000	62432000	5.85387e+07	61211000	-1.04565	0.154021	NO
A0A286YCW7	A0A286YCW7	ENSMUSG00000039114	68404	Nrn1	neuritin 1	5	5	5	42.1	42.1	42.1	708	5560300	5071000	5228600	6943500	6827700	6802800	5.28663e+06	6858000	-1.29723	0.00047633	NO
Q8BSL0	Q8BSL0	ENSMUSG00000063894	93681	Zkscan8	zinc finger with KRAB and SCAN domains 8	8	6	4	18.2	14.1	9	709	2927600	2935500	2739800	2719600	2655600	2740400	2.86763e+06	2705200	1.06004	0.0777554	NO
A0A286YCX6	A0A286YCX6	ENSMUSG00000033382	75964	Trappc8	trafficking protein particle complex 8	43	43	43	36.5	36.5	36.5	710	25818000	24814000	23831000	28253000	27635000	28613000	24821000	28167000	-1.13481	0.00641927	NO
A0A286YD87	A0A286YD87	ENSMUSG00000052957	14451	Gas1	growth arrest specific 1	11	11	11	34.9	34.9	34.9	711	6669600	7078900	7076100	7946300	7566100	8189800	6.94153e+06	7.90073e+06	-1.13818	0.0133713	NO
A0A286YDB3	A0A286YDB3	ENSMUSG00000023923	72238	Tbc1d5	TBC1 domain family, member 5	21	21	21	28.6	28.6	28.6	712	12077000	12785000	12310000	12583000	12853000	13170000	1.23907e+07	1.28687e+07	-1.03858	0.149815	NO
A0A286YDC0	A0A286YDC0	ENSMUSG00000069089	12572	Cdk7	cyclin-dependent kinase 7	10	10	10	27.5	27.5	27.5	713	5843900	6228200	5719500	6006900	6077700	6181400	5.93053e+06	6.08867e+06	-1.02666	0.382337	NO
A0A286YDF2	A0A286YDF2	ENSMUSG00000024983	53611	Vti1a	vesicle transport through interaction with t-SNAREs 1A	7	7	7	35.5	35.5	35.5	714	4424600	4556700	4503400	4252500	4113300	4320900	4494900	4228900	1.0629	0.0210612	NO
A0A286YDF5	A0A286YDF5	ENSMUSG00000048612	226101	Myof	myoferlin	83	83	82	43.1	43.1	42.5	715	46621000	46479000	45671000	48636000	48622000	48858000	46257000	4.87053e+07	-1.05293	0.00131614	NO
Q8VC03	Q8VC03	ENSMUSG00000071647	225898	Eml3	echinoderm microtubule associated protein like 3	23	23	23	27	27	27	716	6779700	7613900	6956100	7362800	7214000	7637200	7.11657e+06	7.40467e+06	-1.04048	0.365434	NO
A0A286YDQ6	A0A286YDQ6	ENSMUSG00000024805	76073	Pcgf5	polycomb group ring finger 5	4	4	4	36	36	36	717	1248800	3014900	1176300	1648500	1599300	1943800	1.81333e+06	1.73053e+06	1.04785	0.898701	NO
A0A286YDT3	A0A286YDT3	ENSMUSG00000015176	70769	Nolc1	nucleolar and coiled-body phosphoprotein 1	43	43	43	38.2	38.2	38.2	718	81373000	83100000	78649000	91434000	91125000	96736000	8.10407e+07	9.30983e+07	-1.14879	0.00571033	NO
A0A286YDT5	A0A286YDT5	ENSMUSG00000056492	224792	Adgrf5	adhesion G protein-coupled receptor F5	1	1	1	1.2	1.2	1.2	719	52288	62392	31138	21223	65433	23116	48606	36590.7	1.32837	0.521449	NO
A0A286YDT6	A0A286YDT6	ENSMUSG00000025217	12234	Btrc	beta-transducin repeat containing protein	9	2	2	19.8	4.9	4.9	720	281680	291860	255120	354160	349240	269020	276220	324140	-1.17348	0.181827	NO
A0A286YDW4	A0A286YDW4	ENSMUSG00000021809	67725	Nudt13	nudix (nucleoside diphosphate linked moiety X)-type motif 13	1	1	1	9.5	9.5	9.5	721	116730	99745	124310	120600	96607	116170	113595	111126	1.02222	0.823117	NO
Q8R4I1	Q8R4I1	ENSMUSG00000021738	246103	Atxn7	ataxin 7	5	5	5	5.9	5.9	5.9	722	1507100	1629000	1513300	1630400	1568400	1436800	1549800	1545200	1.00298	0.9504	NO
A0A286YDZ5	A0A286YDZ5	ENSMUSG00000074886	26385	Grk6	G protein-coupled receptor kinase 6	15	15	14	36.6	36.6	34.5	723	4544000	4831700	4240200	4783700	4766700	4681200	4.53863e+06	4.74387e+06	-1.04522	0.302818	NO
A0A286YE25	A0A286YE25	ENSMUSG00000024068	50850	Spast	spastin	23	23	3	35.7	35.7	5.2	724	16533000	16243000	15842000	18867000	17599000	18445000	16206000	1.83037e+07	-1.12944	0.00772536	NO
A0A286YE31	A0A286YE31	ENSMUSG00000021774	22194	Ube2e1	ubiquitin-conjugating enzyme E2E 1	5	5	3	31.8	31.8	18.9	725	5389900	5211900	4834900	5969500	5979700	6186600	5.14557e+06	6.04527e+06	-1.17485	0.00724353	NO
A0A2C9F2B5	A0A2C9F2B5	ENSMUSG00000033885	218699	Pxk	PX domain containing serine/threonine kinase	11	11	11	23.6	23.6	23.6	726	3712800	3897400	3740300	3977500	4255100	3922400	3783500	4.05167e+06	-1.07088	0.0853402	NO
Q07076	Q07076	ENSMUSG00000021814	11750	Anxa7	annexin A7	24	24	24	48.6	48.6	48.6	727	37026000	36373000	36207000	41755000	40844000	42013000	3.65353e+07	4.15373e+07	-1.13691	0.000323138	NO
A0A2I3BPC1	A0A2I3BPC1	ENSMUSG00000022489	18574	Pde1b	phosphodiesterase 1B, Ca2+-calmodulin dependent	2	2	2	3.7	3.7	3.7	728	254540	334660	242720	282860	248920	314180	277307	281987	-1.01688	0.8986	NO
A0A2I3BPC5	A0A2I3BPC5	ENSMUSG00000022092	19057	Ppp3cc	protein phosphatase 3, catalytic subunit, gamma isoform	8	4	4	16.7	10.2	10.2	729	1147700	1223300	1106200	1184000	1131200	1123800	1.15907e+06	1.14633e+06	1.01111	0.761412	NO
A0A2I3BPG4	A0A2I3BPG4	ENSMUSG00000040820	110948	Hlcs	holocarboxylase synthetase (biotin-	8	8	8	10.6	10.6	10.6	730	3064500	3365000	3526900	4504200	5180600	4133800	3318800	4606200	-1.38791	0.0184242	NO
A0A2I3BPI4	A0A2I3BPI4	ENSMUSG00000047153	219094	Khnyn	KH and NYN domain containing	7	7	7	18.9	18.9	18.9	731	1662700	1744200	1850800	1976700	1869000	1972400	1.75257e+06	1.93937e+06	-1.10659	0.0449885	NO
A0A2I3BPJ4	A0A2I3BPJ4	ENSMUSG00000022235	69574	Cmbl	carboxymethylenebutenolidase-like (Pseudomonas)	4	4	3	28.4	28.4	14.4	732	2419000	2219400	2347900	2019700	2089200	2037500	2.32877e+06	2048800	1.13665	0.0107038	NO
A0A2I3BPM0	A0A2I3BPM0	ENSMUSG00000021918	23955	Nek4	NIMA (never in mitosis gene a)-related expressed kinase 4	5	5	5	11.4	11.4	11.4	733	957850	962170	821330	989060	1021700	1022400	913783	1.01105e+06	-1.10645	0.110146	NO
A0A2I3BPN6	A0A2I3BPN6	ENSMUSG00000039117	228980	Taf4	TATA-box binding protein associated factor 4	18	18	18	24.9	24.9	24.9	734	5394000	5724100	5118700	6067100	6283500	6410000	5.41227e+06	6.25353e+06	-1.15544	0.0140014	NO
A0A2I3BRT5	A0A2I3BRT5	ENSMUSG00000002496	22084	Tsc2	TSC complex subunit 2	28	28	28	21	21	21	735	10671000	10726000	10206000	11697000	11243000	11778000	1.05343e+07	1.15727e+07	-1.09857	0.0114157	NO
E9Q784	E9Q784	ENSMUSG00000022000	67302	Zc3h13	zinc finger CCCH type containing 13	47	47	47	22.3	22.3	22.3	736	28931000	29975000	27723000	33022000	32966000	33643000	2.88763e+07	3.32103e+07	-1.15009	0.00320884	NO
A0A2I3BPT1	A0A2I3BPT1	ENSMUSG00000022892	11820	App	amyloid beta (A4) precursor protein	21	21	20	31.9	31.9	30.8	737	11648000	12131000	12129000	13421000	13216000	13334000	1.19693e+07	1.33237e+07	-1.11315	0.00138452	NO
A0A2I3BPX3	A0A2I3BPX3	ENSMUSG00000064210	105722	Ano6	anoctamin 6	18	18	18	23.3	23.3	23.3	738	11293000	10959000	10892000	11338000	11424000	11549000	11048000	11437000	-1.03521	0.0482039	NO
Q60775	Q60775	ENSMUSG00000036461	13709	Elf1	E74-like factor 1	8	7	7	20.1	18.1	18.1	739	4645900	4741800	4505300	5496200	5559400	5862900	4631000	5639500	-1.21777	0.00159409	NO
A0A2I3BPY7	A0A2I3BPY7	ENSMUSG00000022246	75646	Rai14	retinoic acid induced 14	76	76	1	62.3	62.3	0.9	740	58445000	61007000	56096000	64914000	63252000	66059000	58516000	6.47417e+07	-1.10639	0.0189988	NO
A0A2I3BQ16	A0A2I3BQ16	ENSMUSG00000068015	380916	Lrch1	leucine-rich repeats and calponin homology (CH) domain containing 1	16	16	16	30.6	30.6	30.6	741	8790900	8769900	8645900	9752300	9772400	9669400	8.73557e+06	9.73137e+06	-1.11399	5.52716e-05	NO
A0A2I3BQ39	A0A2I3BQ39	ENSMUSG00000022111	50933	Uchl3	ubiquitin carboxyl-terminal esterase L3 (ubiquitin thiolesterase)	17	1	1	50.9	2.6	2.6	742	750210	749910	800690	830220	812920	847400	766937	830180	-1.08246	0.0320428	NO
A0A2I3BQ43	A0A2I3BQ43	ENSMUSG00000034731	380921	Dgkh	diacylglycerol kinase, eta	8	8	6	11	11	8.6	743	1267300	1483100	1235700	1655200	1570200	1528600	1328700	1.58467e+06	-1.19264	0.0411713	NO
A0A2I3BQ91	A0A2I3BQ91	ENSMUSG00000036339	218989	Tmem260	transmembrane protein 260	6	6	6	7.9	7.9	7.9	744	2638600	2591300	2634900	2801300	2614300	2732600	2621600	2.71607e+06	-1.03603	0.170933	NO
A0A2I3BQE0	A0A2I3BQE0	ENSMUSG00000022329	56274	Stk3	serine/threonine kinase 3	31	31	23	57	57	42.2	745	22141000	22066000	21465000	26173000	25158000	25470000	2.18907e+07	2.56003e+07	-1.16946	0.000548243	NO
A0A2I3BRR4	A0A2I3BRR4	ENSMUSG00000052395	328370	Rft1	RFT1 homolog	3	3	3	10.7	10.7	10.7	746	1350800	1382800	1368100	1493100	1437000	1551400	1.36723e+06	1.49383e+06	-1.0926	0.0209946	NO
A0A2I3BQJ3	A0A2I3BQJ3	ENSMUSG00000033589	72549	Reep4	receptor accessory protein 4	12	12	12	32.4	32.4	32.4	747	9566000	11602000	9262100	10900000	10710000	11290000	1.01434e+07	1.09667e+07	-1.08117	0.336316	NO
A0A2I3BQN8	A0A2I3BQN8	ENSMUSG00000045211	213484	Nudt18	nudix (nucleoside diphosphate linked moiety X)-type motif 18	2	2	2	7.9	7.9	7.9	748	407880	451550	464230	533270	547290	543510	441220	541357	-1.22695	0.00468719	NO
A0A2I3BQP6	A0A2I3BQP6	ENSMUSG00000021820	12325	Camk2g	calcium/calmodulin-dependent protein kinase II gamma	25	2	0	41.2	7.1	0	749	314930	245410	207210	204960	226270	250990	255850	227407	1.12508	0.45262	NO
A0A2I3BQS6	A0A2I3BQS6	ENSMUSG00000037487	70790	Ubr5	ubiquitin protein ligase E3 component n-recognin 5	90	1	1	39	0.3	0.3	750	493220	487200	445700	529290	530490	536540	475373	532107	-1.11934	0.0198475	NO
A0A2I3BQS8	A0A2I3BQS8	ENSMUSG00000115798		AC140267	novel protein	6	6	6	55.7	55.7	55.7	751	3003600	2940500	2870900	3189900	3286900	3224400	2.93833e+06	3.23373e+06	-1.10053	0.00345412	NO
A0A2I3BQV4	A0A2I3BQV4	ENSMUSG00000049532	50524	Sall2	spalt like transcription factor 2	5	4	4	6.4	5.5	5.5	752	756930	675880	660990	757240	698900	814610	697933	756917	-1.08451	0.258079	NO
A0A2I3BQW0	A0A2I3BQW0	ENSMUSG00000042548	228790	Asxl1	ASXL transcriptional regulator 1	4	4	4	3.8	3.8	3.8	753	867390	951970	928020	1078900	1130700	1015500	915793	1.07503e+06	-1.17388	0.0188751	NO
H9H9T1	H9H9T1	ENSMUSG00000026655	66540	Fam107b	family with sequence similarity 107, member B	16	1	1	68.6	13.7	13.7	754	167330	178270	161670	161700	134310	181710	169090	159240	1.06186	0.536261	NO
A0A2I3BR42	A0A2I3BR42	ENSMUSG00000047911	328440	Npm2	nucleophosmin/nucleoplasmin 2	3	3	3	16.1	16.1	16.1	755	2721200	2778700	2717100	1682100	1430400	1518000	2739000	1543500	1.77454	9.7422e-05	YES
A0A2I3BR50	A0A2I3BR50	ENSMUSG00000024137	13560	E4f1	E4F transcription factor 1	2	2	2	3.7	3.7	3.7	756	424540	553780	420850	499570	476190	507930	466390	494563	-1.06041	0.562962	NO
Q19AB2	Q19AB2	ENSMUSG00000052516	268902	Robo2	roundabout guidance receptor 2	50	50	44	39.7	39.7	35.7	757	31318000	31573000	30444000	34743000	33981000	34681000	3.11117e+07	3.44683e+07	-1.10789	0.00133116	NO
A0A2I3BR81	A0A2I3BR81	ENSMUSG00000071547	70021	Nt5dc2	5'-nucleotidase domain containing 2	30	30	30	57.1	57.1	57.1	758	23667000	23951000	23894000	27060000	28448000	27331000	2.38373e+07	27613000	-1.15839	0.000957246	NO
A0A2I3BRC5	A0A2I3BRC5	ENSMUSG00000022994	11512	Adcy6	adenylate cyclase 6	4	4	4	4.1	4.1	4.1	759	707280	806670	762990	651400	601200	561380	758980	604660	1.25522	0.0164391	NO
A0A2I3BRD1	A0A2I3BRD1	ENSMUSG00000022749	67581	Tbc1d23	TBC1 domain family, member 23	16	16	16	25	25	25	760	7445700	7890200	7116100	8401300	8657300	8596100	7484000	8.55157e+06	-1.14265	0.0108154	NO
A0A2I3BRJ4	A0A2I3BRJ4	ENSMUSG00000022195	77877	6030458C11Rik	RIKEN cDNA 6030458C11 gene	4	4	4	19.6	19.6	19.6	761	286330	206060	197340	303560	245470	303020	229910	284017	-1.23534	0.189397	NO
A0A2I3BRK6	A0A2I3BRK6	ENSMUSG00000022338	223527	Eny2	ENY2 transcription and export complex 2 subunit	9	9	9	58.3	58.3	58.3	762	7586100	7664200	7160100	9228200	8441200	8853200	7.47013e+06	8.84087e+06	-1.1835	0.00767355	NO
Q8K1K3	Q8K1K3	ENSMUSG00000007589	28113	Tinf2	Terf1 (TRF1)-interacting nuclear factor 2	7	7	7	16.9	16.9	16.9	763	2747000	2414000	2578500	2822000	2601800	2937800	2.57983e+06	2787200	-1.08038	0.206457	NO
A0A2I3BRQ3	A0A2I3BRQ3	ENSMUSG00000006522	16426	Itih3	inter-alpha trypsin inhibitor, heavy chain 3	18	18	18	29.3	29.3	29.3	764	14919000	14930000	14575000	18887000	18348000	18423000	14808000	1.85527e+07	-1.25288	5.2758e-05	NO
A0A2I3BRQ7	A0A2I3BRQ7	ENSMUSG00000033228	72193	Scaf11	SR-related CTD-associated factor 11	23	1	1	39.9	1.9	1.9	765	436330	445400	375330	504860	513310	520260	419020	512810	-1.22383	0.0139384	NO
A0A2I3BRS9	A0A2I3BRS9	ENSMUSG00000021840	218975	Mapk1ip1l	mitogen-activated protein kinase 1 interacting protein 1-like	1	1	1	18	18	18	766	416570	375500	436080	443920	411900	456600	409383	437473	-1.06862	0.275604	NO
A0A2I3BRW0	A0A2I3BRW0	ENSMUSG00000021917	69019	Spcs1	signal peptidase complex subunit 1 homolog (S. cerevisiae)	4	4	4	31.4	31.4	31.4	767	5610200	5435900	5572200	5859600	6139300	6323300	5.53943e+06	6107400	-1.10253	0.0172201	NO
A0A2I3BRX7	A0A2I3BRX7	ENSMUSG00000021891	67011	Mettl6	methyltransferase like 6	5	5	5	18	18	18	768	2213400	2368400	2548100	2746200	2827600	3001500	2.37663e+06	2.85843e+06	-1.20272	0.0170876	NO
A0A2I3BRX9	A0A2I3BRX9	ENSMUSG00000021027	56784	Ralgapa1	Ral GTPase activating protein, alpha subunit 1	36	36	35	15.6	15.6	15.1	769	23849000	25093000	23546000	18024000	18674000	18935000	2.41627e+07	1.85443e+07	1.30297	0.000500713	NO
A0A2I3BS18	A0A2I3BS18	ENSMUSG00000059586	68501	Nsmce2	NSE2/MMS21 homolog, SMC5-SMC6 complex SUMO ligase	10	10	10	30	30	30	770	4854500	5176700	5011500	5504400	5734200	5569700	5.01423e+06	5.60277e+06	-1.11737	0.00699201	NO
A0A2K6EDJ7	A0A2K6EDJ7	ENSMUSG00000021922	16427	Itih4	inter alpha-trypsin inhibitor, heavy chain 4	16	16	16	18.6	18.6	18.6	771	12322000	12839000	12173000	8254500	8376800	8536700	1.24447e+07	8.38933e+06	1.48339	4.89002e-05	NO
Q6PIP5	Q6PIP5	ENSMUSG00000038736	67429	Nudcd1	NudC domain containing 1	16	16	16	41.8	41.8	41.8	772	10964000	10893000	10280000	12140000	12550000	13099000	1.07123e+07	1.25963e+07	-1.17587	0.00591255	NO
A0A2K6EDM5	A0A2K6EDM5	ENSMUSG00000022139	105559	Mbnl2	muscleblind like splicing factor 2	16	8	3	44.2	23.9	13.5	773	10286000	10482000	10288000	11491000	11412000	11522000	10352000	11475000	-1.10848	0.000102976	NO
F6ZGR6	F6ZGR6	ENSMUSG00000068373	241589	D430041D05Rik	RIKEN cDNA D430041D05 gene	1	1	1	1	1	1	774	1494800	1551400	1512200	1450600	1356900	1470200	1.51947e+06	1425900	1.06562	0.0732426	NO
A0A2R8VHH1	A0A2R8VHH1	ENSMUSG00000022142	170762	Nup155	nucleoporin 155	50	50	50	42.1	42.1	42.1	775	36555000	35800000	35584000	39544000	38026000	40307000	3.59797e+07	3.92923e+07	-1.09207	0.0106216	NO
A0A2R8VHI7	A0A2R8VHI7	ENSMUSG00000022507	69053	1810013L24Rik	RIKEN cDNA 1810013L24 gene	3	3	3	30.1	30.1	30.1	776	570320	640550	532290	653040	607650	597320	581053	619337	-1.06589	0.347915	NO
Q3TT81	Q3TT81	ENSMUSG00000056851	18521	Pcbp2	poly(rC) binding protein 2	20	1	0	72.7	5	0	778	586870	528470	488920	589340	567940	550330	534753	569203	-1.06442	0.323273	NO
A0A2R8VHQ0	A0A2R8VHQ0	ENSMUSG00000037003	209039	Tns2	tensin 2	11	8	7	7.7	6.2	5.7	779	4848500	5162200	4809700	3774300	3702400	3920200	4.94013e+06	3.79897e+06	1.30039	0.000893055	NO
A0A2R8VHS2	A0A2R8VHS2	ENSMUSG00000068086	13105	Cyp2d9	cytochrome P450, family 2, subfamily d, polypeptide 9	2	2	1	13.1	13.1	7.3	780	104200	91564	105080	41955	79295	34307	100281	51852.3	1.93398	0.0292565	YES
A0A2R8VHU8	A0A2R8VHU8	ENSMUSG00000023055	67488	Calcoco1	calcium binding and coiled coil domain 1	20	20	20	39.2	39.2	39.2	781	7497300	7906600	7040800	8891200	8588700	9075500	7.48157e+06	8851800	-1.18315	0.00886756	NO
A0A2R8VHV1	A0A2R8VHV1	ENSMUSG00000072501	239510	Phf20l1	PHD finger protein 20-like 1	33	33	12	35.7	35.7	12.2	782	16862000	17282000	16278000	18395000	18296000	18888000	1.68073e+07	1.85263e+07	-1.10228	0.007498	NO
A0A2R8VHX5	A0A2R8VHX5	ENSMUSG00000000552	29813	Zfp385a	zinc finger protein 385A	6	6	6	24.2	24.2	24.2	783	1760700	1729400	1606500	1901600	1858100	1903900	1.69887e+06	1.88787e+06	-1.11125	0.0186349	NO
A0A2R8VI70	A0A2R8VI70	ENSMUSG00000053929	54151	Cyhr1	cysteine and histidine rich 1	7	3	3	32.7	13.2	13.2	784	327880	392220	325050	407800	360110	412110	348383	393340	-1.12904	0.177982	NO
A0A2R8VI94	A0A2R8VI94	ENSMUSG00000055447	16423	Cd47	CD47 antigen (Rh-related antigen, integrin-associated signal transducer)	4	4	2	10.8	10.8	3.2	785	715880	846100	870190	684730	783560	755380	810723	741223	1.09376	0.284044	NO
A0A2R8VKF0	A0A2R8VKF0	ENSMUSG00000056851	18521	Pcbp2	poly(rC) binding protein 2	13	1	1	95.3	7.4	7.4	786	205630	218670	192570	207390	183670	187110	205623	192723	1.06694	0.288966	NO
Q8K592	Q8K592	ENSMUSG00000023047	110542	Amhr2	anti-Mullerian hormone type 2 receptor	2	2	2	5.5	5.5	5.5	787	1561700	1549200	1579400	33983	63801	99690	1.56343e+06	65824.7	23.7515	2.28073e-07	YES
A0A2R8W6I7	A0A2R8W6I7	ENSMUSG00000116069		Gm49510	predicted gene, 49510	19	2	0	32.6	2.9	0	788	146530	191300	132270	180450	137670	150300	156700	156140	1.00359	0.980778	NO
A0A2R8W6P0	A0A2R8W6P0	ENSMUSG00000055447	16423	Cd47	CD47 antigen (Rh-related antigen, integrin-associated signal transducer)	3	1	1	9.9	3.8	3.8	789	3105300	2564000	2706800	2904500	3057100	3056800	2.79203e+06	3.00613e+06	-1.07668	0.275762	NO
A0A2R8W6T4	A0A2R8W6T4	ENSMUSG00000051934	72572	Spats2	spermatogenesis associated, serine-rich 2	7	1	1	53.5	10.5	10.5	790	63021	41654	43444	33426	23768	34221	49373	30471.7	1.62029	0.0682643	NO
P61219	P61219	ENSMUSG00000033020	69833	Polr2f	polymerase (RNA) II (DNA directed) polypeptide F	3	3	3	12.6	12.6	12.6	791	2199100	2044000	2047200	2309100	2211500	2254400	2.09677e+06	2.25833e+06	-1.07706	0.0506351	NO
A0A338P673	A0A338P673	ENSMUSG00000022843	12724	Clcn2	chloride channel, voltage-sensitive 2	4	4	4	5.9	5.9	5.9	792	709240	669080	678530	678510	643080	676420	685617	666003	1.02945	0.305211	NO
A0A338P6B6	A0A338P6B6	ENSMUSG00000013539	27883	Tango2	transport and golgi organization 2	2	2	2	18.6	18.6	18.6	793	845390	929400	823580	898920	873720	836430	866123	869690	-1.00412	0.927871	NO
A0A338P6D4	A0A338P6D4	ENSMUSG00000075254	77446	Heg1	heart development protein with EGF-like domains 1	27	27	27	22.9	22.9	22.9	794	15442000	15659000	15197000	19243000	19778000	19303000	1.54327e+07	1.94413e+07	-1.25975	4.91706e-05	NO
A0A338P6F2	A0A338P6F2	ENSMUSG00000022807	106326	Osbpl11	oxysterol binding protein-like 11	29	29	28	46.5	46.5	45	795	22059000	23648000	21860000	26871000	26549000	26958000	2.25223e+07	2.67927e+07	-1.1896	0.00180447	NO
G5E843	G5E843	ENSMUSG00000022883	19876	Robo1	roundabout guidance receptor 1	50	48	48	37.7	36.9	36.9	796	22995000	23923000	22920000	28710000	27558000	28790000	2.32793e+07	2.83527e+07	-1.21793	0.000583604	NO
A0A338P6I2	A0A338P6I2	ENSMUSG00000021018	245841	Polr2h	polymerase (RNA) II (DNA directed) polypeptide H	6	6	6	55.2	55.2	55.2	797	4913100	4617300	4839400	5528700	5544900	5417600	4.78993e+06	5.49707e+06	-1.14763	0.00191789	NO
A0A338P6I9	A0A338P6I9	ENSMUSG00000116563		AL731706	novel protein	2	2	2	42.4	42.4	42.4	798	203290	223930	206970	195820	256980	224420	211397	225740	-1.06785	0.487495	NO
A0A338P6J4	A0A338P6J4	ENSMUSG00000034473	317717	Sec22a	SEC22 homolog A, vesicle trafficking protein	4	4	3	35.4	35.4	29.8	799	1254700	1074200	1024800	1249800	1187400	1204700	1117900	1.21397e+06	-1.08593	0.254693	NO
A0A338P6K2	A0A338P6K2	ENSMUSG00000018830	17880	Myh11	myosin, heavy polypeptide 11, smooth muscle	97	67	66	45.3	34.7	33.6	800	38236000	36877000	36484000	11837000	12057000	12206000	37199000	1.20333e+07	3.09133	1.28205e-06	YES
A2BIE1	A2BIE1	ENSMUSG00000074994	99003	Qser1	glutamine and serine rich 1	12	12	12	9.5	9.5	9.5	801	3780900	3988700	3797400	3631200	3550200	3709900	3.85567e+06	3.63043e+06	1.06204	0.0499106	NO
A0A338P7B5	A0A338P7B5	ENSMUSG00000033809	208624	Alg3	asparagine-linked glycosylation 3 (alpha-1,3-mannosyltransferase)	1	1	1	20.3	20.3	20.3	802	2587400	2581400	2631800	2911300	3018000	3262200	2600200	3.06383e+06	-1.17831	0.0115753	NO
A0A338P6N4	A0A338P6N4	ENSMUSG00000022723	224273	Crybg3	beta-gamma crystallin domain containing 3	18	18	18	7.6	7.6	7.6	803	4330000	4625100	4498600	4777700	4945400	4815200	4.48457e+06	4846100	-1.08062	0.0220493	NO
Q59IW9	Q59IW9	ENSMUSG00000035258	320712	Abi3bp	ABI family member 3 binding protein	5	5	5	5.9	5.9	5.9	804	438290	455710	384430	471470	398400	394520	426143	421463	1.0111	0.893969	NO
A0A338P6U4	A0A338P6U4	ENSMUSG00000033918	381038	Parl	presenilin associated, rhomboid-like	5	5	5	17.5	17.5	17.5	805	2244600	2282800	2223900	2038000	1932700	2171300	2.25043e+06	2.04733e+06	1.0992	0.0461999	NO
E9Q6R4	E9Q6R4	ENSMUSG00000069729	239985	Arid1b	AT rich interactive domain 1B (SWI-like)	36	35	35	19.2	18.4	18.4	806	18985000	19533000	18850000	22318000	21727000	22714000	1.91227e+07	22253000	-1.1637	0.000910312	NO
A0A338P6W2	A0A338P6W2	ENSMUSG00000052516	268902	Robo2	roundabout guidance receptor 2	8	4	4	34.2	17.8	17.8	807	1144200	1458000	1095600	1454100	1426200	1407300	1232600	1429200	-1.1595	0.160771	NO
A0A338P700	A0A338P700	ENSMUSG00000043391	72190	2510009E07Rik	RIKEN cDNA 2510009E07 gene	1	1	1	19	19	19	808	253050	278590	278760	330600	307270	294120	270133	310663	-1.15004	0.0413116	NO
Q9JI59	Q9JI59	ENSMUSG00000053062	67374	Jam2	junction adhesion molecule 2	9	9	9	29.5	29.5	29.5	809	2169400	2420900	2282800	2561900	2699900	2556300	2.29103e+06	2.60603e+06	-1.13749	0.0219855	NO
A0A338P7J7	A0A338P7J7	ENSMUSG00000073471	66832	Rsph3a	radial spoke 3A homolog (Chlamydomonas)	2	2	2	4.7	4.7	4.7	810	769950	637030	666400	733290	820570	729990	691127	761283	-1.10151	0.233606	NO
A0A338P769	A0A338P769	ENSMUSG00000072214	18951	Septin5	septin 5	19	19	13	41.5	41.5	28.6	811	11731000	11347000	11176000	12346000	12281000	12700000	11418000	1.24423e+07	-1.08971	0.00810181	NO
A0A338P786	A0A338P786	ENSMUSG00000038965	22195	Ube2l3	ubiquitin-conjugating enzyme E2L 3	13	13	13	76	76	76	812	50797000	48673000	45828000	53651000	52718000	57601000	4.84327e+07	5.46567e+07	-1.12851	0.0400462	NO
A0A338P7B7	A0A338P7B7	ENSMUSG00000092074	100310872	Dynlt1a	dynein light chain Tctex-type 1A	2	2	2	23.2	23.2	23.2	813	5019200	5069400	5015900	5363300	5443200	5527900	5.03483e+06	5444800	-1.08143	0.00125932	NO
A0A338P7G3	A0A338P7G3	ENSMUSG00000022956	28080	Atp5o	ATP synthase, H+ transporting, mitochondrial F1 complex, O subunit	9	1	1	92.6	9.6	9.6	814	471480	460330	521740	581290	445140	354190	484517	460207	1.05282	0.741093	NO
H7BX21	H7BX21	ENSMUSG00000050612	213272	Txndc2	thioredoxin domain containing 2 (spermatozoa)	2	2	2	8.7	8.7	8.7	815	219640	228250	167100	284540	226100	269150	204997	259930	-1.26797	0.101278	NO
A0A3B2WB50	A0A3B2WB50	ENSMUSG00000024053	246707	Emilin2	elastin microfibril interfacer 2	9	9	9	9.9	9.9	9.9	816	4157000	3998900	3982100	4699200	4483600	4896600	4046000	4.69313e+06	-1.15994	0.0079509	NO
A0A3B2WCW9	A0A3B2WCW9	ENSMUSG00000023147	71446	Get1	guided entry of tail-anchored proteins factor 1	3	3	3	30.1	30.1	30.1	817	654380	580680	532170	766690	646520	755200	589077	722803	-1.22701	0.0626169	NO
A0A3B2W7J8	A0A3B2W7J8	ENSMUSG00000022565	18810	Plec	plectin	145	2	2	77.3	1.5	1.5	818	44427	19468	77232	60975	98328	88954	47042.3	82752.3	-1.7591	0.150908	NO
A0A3B2W837	A0A3B2W837	ENSMUSG00000024091	30960	Vapa	vesicle-associated membrane protein, associated protein A	18	2	2	53.4	9.3	9.3	819	1368400	1368100	1297900	1469200	1514000	1357100	1344800	1.44677e+06	-1.07582	0.122599	NO
A0A3B2W864	A0A3B2W864	ENSMUSG00000117338		Gm49804	predicted gene, 49804	29	28	0	68.6	66.2	0	820	277940000	273970000	262340000	327800000	327060000	352460000	2.71417e+08	3.35773e+08	-1.23711	0.00254571	NO
P59672-2	P59672	ENSMUSG00000024219	224650	Anks1	ankyrin repeat and SAM domain containing 1	30	30	30	34.2	34.2	34.2	821	16708000	17231000	16281000	19013000	18589000	19003000	16740000	1.88683e+07	-1.12714	0.00230599	NO
A0A3B2WAR9	A0A3B2WAR9	ENSMUSG00000090774	546980	Vmn2r74	vomeronasal 2, receptor 74	1	1	1	1.4	1.4	1.4	822	923260	1098300	885830	986180	777270	862520	969130	875323	1.10717	0.352546	NO
A0A3B2WB12	A0A3B2WB12	ENSMUSG00000002768	17256	Mea1	male enhanced antigen 1	3	3	3	25.4	25.4	25.4	824	927990	1041500	750550	903630	952160	878310	906680	911367	-1.00517	0.959803	NO
A0A3B2WB30	A0A3B2WB30	ENSMUSG00000023971	224823	Rrp36	ribosomal RNA processing 36	8	8	2	35.2	35.2	7.8	825	2479400	2597700	2513400	2780800	2777400	2700000	2.53017e+06	2.75273e+06	-1.08797	0.00716712	NO
A0A3B2WBC6	A0A3B2WBC6	ENSMUSG00000032199	28015	Polr2m	polymerase (RNA) II (DNA directed) polypeptide M	8	8	7	88.1	88.1	82.1	826	2077100	2979800	2009900	2649000	2451300	2543400	2355600	2547900	-1.08164	0.577851	NO
A0A3B2WBL1	A0A3B2WBL1	ENSMUSG00000037805	19896	Rpl10a	ribosomal protein L10A	21	21	3	68.1	68.1	19.9	827	292080000	297000000	287200000	349250000	355790000	356930000	2.92093e+08	353990000	-1.21191	7.52366e-05	NO
A0A3B2WC92	A0A3B2WC92	ENSMUSG00000024068	50850	Spast	spastin	21	1	1	34.4	2.2	2.2	828	442300	397080	397160	479290	479710	405270	412180	454757	-1.1033	0.215541	NO
Q3U0V1	Q3U0V1	ENSMUSG00000007670	16549	Khsrp	KH-type splicing regulatory protein	51	51	46	66.7	66.7	63.6	829	123310000	127630000	119420000	139280000	139420000	145060000	1.23453e+08	1.41253e+08	-1.14418	0.00424934	NO
A0A3B2WCK7	A0A3B2WCK7	ENSMUSG00000023886	64074	Smoc2	SPARC related modular calcium binding 2	4	4	4	10.3	10.3	10.3	830	2003300	2167000	2189000	2330300	2338100	2261800	2.11977e+06	2.31007e+06	-1.08977	0.0398708	NO
A0A3B2WCL5	A0A3B2WCL5	ENSMUSG00000002372	71810	Ranbp3	RAN binding protein 3	21	21	21	41.2	41.2	41.2	831	13824000	13235000	12956000	15184000	14981000	15423000	1.33383e+07	15196000	-1.13927	0.00289608	NO
A0A3B2WCN9	A0A3B2WCN9	ENSMUSG00000024812	21873	Tjp2	tight junction protein 2	61	60	60	50	49.4	49.4	832	47365000	47658000	47928000	51877000	51276000	52034000	4.76503e+07	51729000	-1.0856	0.000133709	NO
A0A5F8MPR1	A0A5F8MPR1	ENSMUSG00000024044	13823	Epb41l3	erythrocyte membrane protein band 4.1 like 3	18	10	10	16.9	10.9	10.9	833	3724600	3630300	3850500	1948600	1981700	2094700	3.73513e+06	2.00833e+06	1.85982	2.41657e-05	YES
Q3UN02	Q3UN02	ENSMUSG00000054469	225010	Lclat1	lysocardiolipin acyltransferase 1	10	10	10	27.7	27.7	27.7	834	11453000	11830000	11180000	10843000	10562000	11630000	1.14877e+07	1.10117e+07	1.04323	0.268827	NO
A0A3F2YNM3	A0A3F2YNM3	ENSMUSG00000005936	66989	Kctd20	potassium channel tetramerisation domain containing 20	4	4	4	12.7	12.7	12.7	835	1260500	1382900	1138000	1395900	1363000	1401700	1.26047e+06	1.38687e+06	-1.10028	0.15277	NO
A0A3Q4L326	A0A3Q4L326	ENSMUSG00000054640	20541	Slc8a1	solute carrier family 8 (sodium/calcium exchanger), member 1	9	9	9	15.4	15.4	15.4	836	6610100	6616200	6196300	5678400	5580600	5908100	6474200	5.72237e+06	1.13139	0.0113735	NO
A0A3Q4EGC9	A0A3Q4EGC9	ENSMUSG00000024424	72747	Ttc39c	tetratricopeptide repeat domain 39C	8	8	8	14.1	14.1	14.1	837	2477000	2509900	2559100	3002400	3058000	3075300	2.51533e+06	3.04523e+06	-1.21067	8.22629e-05	NO
A0A3Q4EGQ6	A0A3Q4EGQ6	ENSMUSG00000037013	268996	Ss18	SS18, nBAF chromatin remodeling complex subunit	3	3	3	59	59	59	838	1347200	1322500	1370700	1540000	1703600	1479000	1346800	1574200	-1.16884	0.0293629	NO
A0A3Q4EGQ9	A0A3Q4EGQ9	ENSMUSG00000024242	225028	Map4k3	mitogen-activated protein kinase kinase kinase kinase 3	12	11	9	14.4	13.6	10.5	839	4725900	4538500	4499700	4742600	4901900	5075100	4.58803e+06	4.90653e+06	-1.06942	0.0550757	NO
A0A3Q4EGS7	A0A3Q4EGS7	ENSMUSG00000056121	225020	Fez2	fasciculation and elongation protein zeta 2 (zygin II)	7	7	7	22.7	22.7	22.7	840	2752800	2928000	2738200	3139400	2949300	2874100	2.80633e+06	2987600	-1.06459	0.143348	NO
A0A3Q4EH04	A0A3Q4EH04	ENSMUSG00000024097	225027	Srsf7	serine and arginine-rich splicing factor 7	16	16	15	69.3	69.3	69.3	841	45050000	46250000	43632000	50063000	50730000	51595000	4.49773e+07	50796000	-1.12937	0.00267802	NO
A0A3Q4EI12	A0A3Q4EI12	ENSMUSG00000073639	19330	Rab18	RAB18, member RAS oncogene family	20	20	20	75	75	75	842	24427000	23965000	23064000	24620000	24867000	24666000	2.38187e+07	2.47177e+07	-1.03774	0.0919278	NO
A0A3Q4L2X7	A0A3Q4L2X7	ENSMUSG00000052712	80748	BC004004	cDNA sequence BC004004	2	2	2	9	9	9	843	112150	51192	71697	64924	29062	85061	78346.3	59682.3	1.31272	0.484731	NO
A0A3Q4L2S1	A0A3Q4L2S1	ENSMUSG00000039183	26426	Nubp2	nucleotide binding protein 2	8	8	8	51.4	51.4	51.4	844	5955300	6016000	5554900	5941400	5863100	5984600	5.84207e+06	5929700	-1.015	0.587931	NO
F6RSE8	F6RSE8	ENSMUSG00000002475	106861	Abhd3	abhydrolase domain containing 3	1	1	1	8.9	8.9	8.9	845	310120	336550	293910	157190	109020	143250	313527	136487	2.29712	0.000731302	YES
A0A494B8Y8	A0A494B8Y8	ENSMUSG00000024875	68090	Yif1a	Yip1 interacting factor homolog A (S. cerevisiae)	5	5	5	26.1	26.1	26.1	846	2976200	3630400	3121800	3521500	3542700	3529800	3242800	3.53133e+06	-1.08898	0.219546	NO
A0A494B920	A0A494B920	ENSMUSG00000046982	110796	Tshz1	teashirt zinc finger family member 1	7	7	7	12.2	12.2	12.2	847	975320	919460	1012300	1101600	1049300	1122300	969027	1.09107e+06	-1.12594	0.024384	NO
A0A494B923	A0A494B923	ENSMUSG00000024899	23972	Papss2	3'-phosphoadenosine 5'-phosphosulfate synthase 2	42	42	39	48.5	48.5	45	848	52381000	51398000	50353000	59734000	58970000	59988000	5.13773e+07	59564000	-1.15934	0.000243735	NO
A0A494BA39	A0A494BA39	ENSMUSG00000024589	83814	Nedd4l	neural precursor cell expressed, developmentally down-regulated gene 4-like	16	12	5	16.7	12.4	3.9	849	7735000	7672600	7293800	7466500	7935400	8209800	7.56713e+06	7.87057e+06	-1.0401	0.303287	NO
A0A494BA52	A0A494BA52	ENSMUSG00000006705	18771	Pknox1	Pbx/knotted 1 homeobox	5	5	3	16.1	16.1	16.1	850	1394200	1329400	1286500	1553700	1331200	1526900	1336700	1470600	-1.10017	0.15619	NO
A0A494B9B9	A0A494B9B9	ENSMUSG00000024668	66072	Sdhaf2	succinate dehydrogenase complex assembly factor 2	4	4	4	18.1	18.1	18.1	851	3676800	3547200	3413200	3454300	3234500	3468100	3.54573e+06	3.38563e+06	1.04729	0.210018	NO
A0A494B9D7	A0A494B9D7	ENSMUSG00000024764	70999	Naa40	N(alpha)-acetyltransferase 40, NatD catalytic subunit	10	10	10	44	44	44	852	6142200	6109000	6087000	6677000	6594700	6384800	6.11273e+06	6.55217e+06	-1.07189	0.00766385	NO
A0A494B9F5	A0A494B9F5	ENSMUSG00000024425	65113	Ndfip1	Nedd4 family interacting protein 1	2	2	2	14.6	14.6	14.6	853	1447300	1380500	1389100	1328200	1413500	1569600	1.40563e+06	1437100	-1.02239	0.691492	NO
Q3YEA0	Q3YEA0	ENSMUSG00000024033	22092	Rsph1	radial spoke head 1 homolog (Chlamydomonas)	2	2	2	9.5	9.5	9.5	854	529940	506290	538150	441810	459460	413370	524793	438213	1.19758	0.00627657	NO
A0A494B9G1	A0A494B9G1	ENSMUSG00000007338	18120	Mrpl49	mitochondrial ribosomal protein L49	5	1	1	60	20.9	20.9	855	22231	67782	20586	66254	56331	32072	36866.3	51552.3	-1.39836	0.471722	NO
A0A494BBE6	A0A494BBE6	ENSMUSG00000024193	21652	Phf1	PHD finger protein 1	5	5	5	10.9	10.9	10.9	856	1044300	1193100	1111500	1266500	1296800	1104500	1116300	1222600	-1.09523	0.222063	NO
A0A494B9L0	A0A494B9L0	ENSMUSG00000002625	54194	Akap8l	A kinase (PRKA) anchor protein 8-like	23	23	22	37.9	37.9	36.9	857	16682000	17431000	16875000	19432000	19689000	20085000	16996000	1.97353e+07	-1.16118	0.0007392	NO
A0A494B9M3	A0A494B9M3	ENSMUSG00000062202	224671	Btbd9	BTB (POZ) domain containing 9	7	7	7	15.1	15.1	15.1	858	2178400	2297700	1949700	2242100	2253500	2347900	2.14193e+06	2.28117e+06	-1.065	0.264816	NO
A0A494B9R5	A0A494B9R5	ENSMUSG00000024037	57773	Wdr4	WD repeat domain 4	16	16	16	52.3	52.3	52.3	859	4383000	4755000	4610400	5570300	5398300	5595000	4582800	5521200	-1.20477	0.00166938	NO
A0A494BBG2	A0A494BBG2	ENSMUSG00000025732	68241	Mcrip2	MAPK regulated corepressor interacting protein 2	2	2	2	24.8	24.8	24.8	860	547860	561510	530570	593920	461500	555150	546647	536857	1.01824	0.820062	NO
A0A494B9V8	A0A494B9V8	ENSMUSG00000074925	72351	Ptar1	protein prenyltransferase alpha subunit repeat containing 1	19	19	19	39.6	39.6	39.6	861	8814500	9136000	8769900	10000000	10174000	10380000	8906800	1.01847e+07	-1.14347	0.00130874	NO
A0A494B9X3	A0A494B9X3	ENSMUSG00000025041	76952	Nt5c2	5'-nucleotidase, cytosolic II	25	25	25	46.8	46.8	46.8	862	30153000	29585000	29240000	34554000	32614000	35538000	2.96593e+07	3.42353e+07	-1.15429	0.00703889	NO
Q9WTK5	Q9WTK5	ENSMUSG00000025225	18034	Nfkb2	nuclear factor of kappa light polypeptide gene enhancer in B cells 2, p49/p100	29	29	28	34.1	34.1	34.1	863	27911000	27507000	27253000	29746000	29670000	30387000	27557000	2.99343e+07	-1.08627	0.0013269	NO
A0A494B9Y9	A0A494B9Y9	ENSMUSG00000024792	81909	Zfpl1	zinc finger like protein 1	10	10	10	40.8	40.8	40.8	864	9934200	10666000	11436000	14097000	14091000	14000000	1.06787e+07	1.40627e+07	-1.31689	0.00146874	NO
A0A494BA44	A0A494BA44	ENSMUSG00000024927	19697	Rela	v-rel reticuloendotheliosis viral oncogene homolog A (avian)	18	18	17	52.6	52.6	50	865	10619000	10354000	10311000	10757000	10842000	11169000	10428000	1.09227e+07	-1.04744	0.0353335	NO
A0A494BA94	A0A494BA94	ENSMUSG00000024177	56520	Nme4	NME/NM23 nucleoside diphosphate kinase 4	4	4	4	28.1	28.1	28.1	866	1600600	1777600	1609000	1958200	1995100	1969200	1662400	1.97417e+06	-1.18754	0.00603377	NO
A0A494BAF6	A0A494BAF6	ENSMUSG00000024740	13194	Ddb1	damage specific DNA binding protein 1	26	1	1	56	4.3	4.3	867	33680	19392	56405	0	0	34068	36492.3	11356	3.21348	0.183639	NO
A0A494BAI5	A0A494BAI5	ENSMUSG00000024588	14151	Fech	ferrochelatase	21	21	21	57.3	57.3	57.3	868	16932000	17102000	16036000	14779000	15073000	14731000	16690000	14861000	1.12307	0.00624128	NO
A0A494BB58	A0A494BB58	ENSMUSG00000034108	12460	Ccs	copper chaperone for superoxide dismutase	10	10	10	38.2	38.2	38.2	869	5772800	6100600	5987900	6226300	6601800	8667900	5.95377e+06	7.16533e+06	-1.2035	0.188483	NO
F6SLP4	F6SLP4	ENSMUSG00000001576	67458	Ergic1	endoplasmic reticulum-golgi intermediate compartment (ERGIC) 1	11	11	11	61.3	61.3	61.3	870	10911000	11015000	10424000	11227000	10871000	11509000	1.07833e+07	1.12023e+07	-1.03886	0.181467	NO
A0A494BAP2	A0A494BAP2	ENSMUSG00000073563	70425	Csnk1g3	casein kinase 1, gamma 3	16	16	6	34.8	34.8	17.6	871	7103700	7100600	6577500	7821200	7717500	7495400	6.92727e+06	7.67803e+06	-1.10838	0.0197353	NO
A0A494BB93	A0A494BB93	ENSMUSG00000036748	67116	Cuedc2	CUE domain containing 2	6	6	6	22.2	22.2	22.2	872	2842800	2917000	3655400	2941600	3146900	3227700	3138400	3105400	1.01063	0.909618	NO
A0A494BAV5	A0A494BAV5	ENSMUSG00000025203	20250	Scd2	stearoyl-Coenzyme A desaturase 2	5	1	1	23.3	16.3	16.3	873	50222	27763	54652	33225	36456	39317	44212.3	36332.7	1.21688	0.406762	NO
A0A494BB10	A0A494BB10	ENSMUSG00000117809	110599589	Gm50478	predicted gene, 50478	5	5	5	52.5	52.5	52.5	874	2284800	2162600	2305900	2409100	2504600	2484400	2251100	2.46603e+06	-1.09548	0.0156881	NO
A0A494BB75	A0A494BB75	ENSMUSG00000038733	226757	Wdr26	WD repeat domain 26	23	23	20	39.4	39.4	32	875	13682000	14029000	13005000	15082000	14764000	15186000	13572000	1.50107e+07	-1.106	0.0116182	NO
A0A494BB95	A0A494BB95	ENSMUSG00000057561	13664	Eif1a	eukaryotic translation initiation factor 1A	12	12	1	35	35	6.7	876	19605000	23702000	19805000	23949000	24152000	24055000	2.10373e+07	24052000	-1.1433	0.0868345	NO
R4H4V1	R4H4V1	ENSMUSG00000024941	78891	Scyl1	SCY1-like 1 (S. cerevisiae)	29	29	29	45.4	45.4	45.4	877	23553000	23082000	23097000	27040000	26684000	26970000	23244000	26898000	-1.1572	4.22501e-05	NO
Q9CWP8	Q9CWP8	ENSMUSG00000024854	69745	Pold4	polymerase (DNA-directed), delta 4	7	7	7	72	72	72	878	1706700	1662600	1667300	1911700	1815000	1549500	1.67887e+06	1.75873e+06	-1.04757	0.504999	NO
A0A494BBF0	A0A494BBF0	ENSMUSG00000024909	58859	Efemp2	epidermal growth factor-containing fibulin-like extracellular matrix protein 2	6	6	6	17.6	17.6	17.6	879	1114000	1141300	1043400	1306800	1274900	1227300	1.09957e+06	1.26967e+06	-1.1547	0.0102469	NO
A0A494BBP1	A0A494BBP1	ENSMUSG00000035372	72056	1810055G02Rik	RIKEN cDNA 1810055G02 gene	1	1	1	8.5	8.5	8.5	880	1239800	1262300	1131400	1425000	1340800	1244900	1.21117e+06	1336900	-1.10381	0.128949	NO
A0A498WFS2	A0A498WFS2	ENSMUSG00000071655	225896	Ubxn1	UBX domain protein 1	25	25	25	71.8	71.8	71.8	881	34003000	34286000	34170000	39124000	38896000	39951000	34153000	3.93237e+07	-1.1514	9.78936e-05	NO
A0A498WGD8	A0A498WGD8	ENSMUSG00000024583	53382	Txnl1	thioredoxin-like 1	16	16	16	63	63	63	882	33088000	34401000	31882000	40641000	39297000	40282000	3.31237e+07	4.00733e+07	-1.20981	0.00111773	NO
Q6ZPK0	Q6ZPK0	ENSMUSG00000058318	192285	Phf21a	PHD finger protein 21A	15	15	15	22.8	22.8	22.8	883	6591200	6692700	6255300	6866000	6838200	7244600	6.51307e+06	6.98293e+06	-1.07214	0.0650684	NO
A0A498WGL8	A0A498WGL8	ENSMUSG00000034616	245857	Ssh3	slingshot protein phosphatase 3	5	5	5	8.5	8.5	8.5	884	910180	945090	1016200	1142200	1099700	1082300	957157	1.10807e+06	-1.15766	0.0136699	NO
A0A498WGT1	A0A498WGT1	ENSMUSG00000037847	225994	Nmrk1	nicotinamide riboside kinase 1	3	3	3	15.9	15.9	15.9	885	704530	716510	687600	872500	864480	728630	702880	821870	-1.16929	0.0661262	NO
A0A571BD95	A0A571BD95	ENSMUSG00000028960	63958	Ube4b	ubiquitination factor E4B	47	47	47	44	44	44	886	23502000	23408000	23845000	26757000	26674000	27242000	23585000	26891000	-1.14017	0.000117125	NO
A0A571BDM4	A0A571BDM4	ENSMUSG00000057230	269774	Aak1	AP2 associated kinase 1	7	2	2	59.1	27	27	887	63336	74023	46425	95149	118060	57772	61261.3	90327	-1.47445	0.206905	NO
A0A571BE63	A0A571BE63	ENSMUSG00000006638	57742	Abhd1	abhydrolase domain containing 1	6	6	6	18	18	18	888	2602400	6135200	2539800	2935700	2977100	3463800	3.75913e+06	3.12553e+06	1.20272	0.625491	NO
A0A571BE87	A0A571BE87	ENSMUSG00000071064	622675	Zfp827	zinc finger protein 827	16	16	16	14.6	14.6	14.6	889	5170600	5386900	5174600	5395500	5640500	5395800	5.24403e+06	5.47727e+06	-1.04448	0.0979545	NO
A0A571BEC9	A0A571BEC9	ENSMUSG00000002831	57435	Plin4	perilipin 4	2	2	2	14.1	14.1	14.1	890	1413600	1398800	1521000	2054300	2059000	2169900	1.44447e+06	2094400	-1.44995	0.000272037	NO
A0A571BEF0	A0A571BEF0	ENSMUSG00000034656	12286	Cacna1a	calcium channel, voltage-dependent, P/Q type, alpha 1A subunit	10	10	10	16.1	16.1	16.1	891	4727500	4835500	4843500	4922900	4904700	4934700	4.80217e+06	4.92077e+06	-1.0247	0.0366518	NO
A0A571BEF4	A0A571BEF4	ENSMUSG00000028082	27059	Sh3d19	SH3 domain protein D19	12	12	2	14.1	14.1	2.6	892	4870800	5471100	4843000	5348400	6001500	5732200	5.06163e+06	5.69403e+06	-1.12494	0.0861108	NO
A0A571BEG7	A0A571BEG7	ENSMUSG00000061859	12695	Patj	PATJ, crumbs cell polarity complex component	18	18	17	11.8	11.8	11.3	893	4535100	4479800	4400300	4488500	4288600	4346500	4.47173e+06	4.37453e+06	1.02222	0.243456	NO
A0A571BEI2	A0A571BEI2	ENSMUSG00000057230	269774	Aak1	AP2 associated kinase 1	14	11	10	43.3	33.7	31	894	4943500	5022800	4746800	5656300	5596200	5581500	4.90437e+06	5.61133e+06	-1.14415	0.00115042	NO
E0CXZ9	E0CXZ9	ENSMUSG00000028931	16498	Kcnab2	potassium voltage-gated channel, shaker-related subfamily, beta member 2	10	10	10	33.7	33.7	33.7	895	2733400	2476300	2579000	2562800	2500500	2592200	2.59623e+06	2.55183e+06	1.0174	0.606106	NO
A0A571BEN2	A0A571BEN2	ENSMUSG00000095315	102633750	Gm10130	predicted gene 10130	6	1	0	18.8	3.7	0	896	301270	304040	288350	199930	227280	300810	297887	242673	1.22752	0.144572	NO
Q9JME5	Q9JME5	ENSMUSG00000062444	11775	Ap3b2	adaptor-related protein complex 3, beta 2 subunit	7	1	1	4.3	0.9	0.9	897	186150	277310	338070	621730	868410	492930	267177	661023	-2.47411	0.0294142	YES
A0A571BEV2	A0A571BEV2	ENSMUSG00000091844	102636082	Gm8251	predicted gene 8251	4	4	4	0.9	0.9	0.9	898	5840000	5500100	5701300	5084300	5131500	5243400	5.68047e+06	5.15307e+06	1.10235	0.00850969	NO
A0A571BEV7	A0A571BEV7	ENSMUSG00000025786	69035	Zdhhc3	zinc finger, DHHC domain containing 3	2	2	2	7.5	7.5	7.5	899	1012900	1025600	1112000	1284600	1298800	1370700	1.05017e+06	1.31803e+06	-1.25507	0.00283105	NO
A0A571BF12	A0A571BF12	ENSMUSG00000025019	212391	Lcor	ligand dependent nuclear receptor corepressor	5	5	5	2.7	2.7	2.7	900	1578100	1648200	1452900	1883900	1726800	1732400	1.55973e+06	1.78103e+06	-1.14188	0.045084	NO
A0A571BFA7	A0A571BFA7	ENSMUSG00000046761	105732	Fam83h	family with sequence similarity 83, member H	8	8	8	5.9	5.9	5.9	901	2471300	2522900	2375600	2322500	2362500	2355400	2456600	2346800	1.04679	0.0706974	NO
A0A571BG95	A0A571BG95	ENSMUSG00000017631	109934	Abr	active BCR-related gene	39	35	18	38.9	36.6	19.8	902	20812000	20378000	20385000	23534000	24618000	23924000	20525000	2.40253e+07	-1.17054	0.000549298	NO
L7N208	L7N208	ENSMUSG00000095909	628709	Zfp997	zinc finger protein 997	4	1	0	41.7	3	0	903	923710	962700	944150	1011500	959060	992010	943520	987523	-1.04664	0.0814909	NO
A0A589P973	A0A589P973	ENSMUSG00000009418	215690	Nav1	neuron navigator 1	50	50	4	26.3	26.3	1.4	904	19220000	19260000	18766000	20963000	20558000	21133000	19082000	2.08847e+07	-1.09447	0.0014977	NO
A0A5F8MP96	A0A5F8MP96	ENSMUSG00000020486	18952	Septin4	septin 4	14	11	11	12.8	11.9	11.9	905	4736700	5141600	4613200	4173500	4405400	4270000	4830500	4.28297e+06	1.12784	0.0341285	NO
A0A5F8MP98	A0A5F8MP98	ENSMUSG00000020422	319939	Tns3	tensin 3	22	18	18	15.6	13.7	13.7	906	8939800	10000000	8984200	12256000	12640000	12570000	9308000	1.24887e+07	-1.34171	0.000963328	NO
A0A5F8MPC6	A0A5F8MPC6	ENSMUSG00000022773	106369	Ypel1	yippee like 1	4	4	4	31.6	31.6	31.6	907	1038900	1189200	1057100	1127700	1148900	1140400	1.09507e+06	1139000	-1.04012	0.409672	NO
G3UYH6	G3UYH6	ENSMUSG00000020484	22433	Xbp1	X-box binding protein 1	2	2	2	22.8	22.8	22.8	908	322970	325340	181740	256690	293810	285680	276683	278727	-1.00739	0.968604	NO
A0A5F8MPF3	A0A5F8MPF3	ENSMUSG00000051586	194401	Mical3	microtubule associated monooxygenase, calponin and LIM domain containing 3	50	50	46	27.4	27.4	25.2	909	15809000	16215000	15102000	17135000	16683000	17045000	1.57087e+07	1.69543e+07	-1.0793	0.0243245	NO
A0A5F8MPF5	A0A5F8MPF5	ENSMUSG00000075232	11702	Amd1	S-adenosylmethionine decarboxylase 1	3	3	2	7.1	7.1	4.5	910	1868700	1703900	1679800	1651500	1587100	1713800	1750800	1650800	1.06058	0.224814	NO
A0A5F8MPF6	A0A5F8MPF6	ENSMUSG00000004568	102098	Arhgef18	rho/rac guanine nucleotide exchange factor (GEF) 18	22	21	21	25.2	24.3	24.3	911	8162600	8147600	8363700	8856300	8826800	9086500	8.22463e+06	8923200	-1.08494	0.00290985	NO
Q91ZZ2	Q91ZZ2	ENSMUSG00000039844	107746	Rapgef1	Rap guanine nucleotide exchange factor (GEF) 1	6	6	6	6.9	6.9	6.9	912	1226000	1101000	1166600	1245700	1364500	1286800	1.16453e+06	1299000	-1.11547	0.0551992	NO
Q9EP69	Q9EP69	ENSMUSG00000025240	83493	Sacm1l	SAC1 suppressor of actin mutations 1-like (yeast)	37	37	37	53.2	53.2	53.2	913	42012000	41053000	39717000	42497000	42699000	42194000	4.09273e+07	4.24633e+07	-1.03753	0.0872628	NO
Q3TWS4	Q3TWS4	ENSMUSG00000033419	20616	Snap91	synaptosomal-associated protein 91	5	3	3	8.2	4.8	4.8	914	674270	630370	696670	675440	646290	679180	667103	666970	1.0002	0.99547	NO
A0A5F8MPN7	A0A5F8MPN7	ENSMUSG00000022704	106248	Qtrt2	queuine tRNA-ribosyltransferase accessory subunit 2	11	11	11	36.5	36.5	36.5	915	2842100	2871600	2993300	3500300	3535000	3479800	2.90233e+06	3.50503e+06	-1.20766	0.00025093	NO
E9Q5L4	E9Q5L4	ENSMUSG00000036377	320827	Cracd	capping protein inhibiting regulator of actin	18	18	18	18	18	18	916	6163900	6385200	6305600	6413800	6119800	6336700	6284900	6290100	-1.00083	0.964317	NO
A0A5F8MPP4	A0A5F8MPP4	ENSMUSG00000022867	30940	Usp25	ubiquitin specific peptidase 25	25	25	25	26.9	26.9	26.9	917	7312500	7644800	7462400	8455800	8419100	8996200	7.47323e+06	8623700	-1.15394	0.00538937	NO
A0A5F8MPP7	A0A5F8MPP7	ENSMUSG00000040711	268396	Sh3pxd2b	SH3 and PX domains 2B	28	28	26	28.2	28.2	26.3	918	19137000	19302000	18492000	23094000	22071000	22756000	18977000	2.26403e+07	-1.19304	0.00071153	NO
A0A5F8MPS7	A0A5F8MPS7	ENSMUSG00000002103	11432	Acp2	acid phosphatase 2, lysosomal	7	7	7	16.8	16.8	16.8	919	4558000	4513100	4582400	5286200	5071200	5453200	4.55117e+06	5270200	-1.15799	0.0030672	NO
Z4YML9	Z4YML9	ENSMUSG00000014353	72477	Tmem87b	transmembrane protein 87B	5	5	5	10.4	10.4	10.4	920	3588500	3364200	3392200	3927700	3884600	4046600	3448300	3.95297e+06	-1.14635	0.00413858	NO
D3YUW7	D3YUW7	ENSMUSG00000068876	70737	Cgn	cingulin	34	34	32	31.7	31.7	30	921	19012000	19240000	18096000	18523000	19150000	18791000	1.87827e+07	1.88213e+07	-1.00206	0.926535	NO
A0A5F8MPV5	A0A5F8MPV5	ENSMUSG00000047394	70113	Odf3b	outer dense fiber of sperm tails 3B	4	4	4	19.7	19.7	19.7	922	1034900	995620	1057100	555760	563340	515470	1.02921e+06	544857	1.88895	3.17439e-05	YES
A0A5F8MPW8	A0A5F8MPW8	ENSMUSG00000053799	107371	Exoc6	exocyst complex component 6	14	13	13	19.6	18.6	18.6	923	5493200	6112700	5879600	6468400	6011400	6123700	5828500	6.20117e+06	-1.06394	0.176028	NO
A0A5F8MPW9	A0A5F8MPW9	ENSMUSG00000002265	18616	Peg3	paternally expressed 3	4	4	4	3	3	3	924	500550	516770	419160	607610	587600	686360	478827	627190	-1.30985	0.0254183	NO
A0A5F8MPY0	A0A5F8MPY0	ENSMUSG00000098332	66364	Pigbos1	Pigb opposite strand 1	3	3	3	26.3	26.3	26.3	925	526270	566830	638810	686510	600400	662900	577303	649937	-1.12581	0.156864	NO
A0A5F8MPY3	A0A5F8MPY3	ENSMUSG00000022607	14083	Ptk2	PTK2 protein tyrosine kinase 2	40	39	39	40.6	39.9	39.9	926	25585000	25437000	24983000	27690000	26757000	27668000	25335000	2.73717e+07	-1.08039	0.00465679	NO
Q6LC96	Q6LC96	ENSMUSG00000015846	20181	Rxra	retinoid X receptor alpha	11	6	6	24.6	13.9	13.9	927	2185900	2496300	2261700	2317000	2366300	2458100	2.31463e+06	2.38047e+06	-1.02844	0.554439	NO
G3X9K4	G3X9K4	ENSMUSG00000036561	71474	Ppp6r2	protein phosphatase 6, regulatory subunit 2	9	9	9	15	15	15	928	1757900	1789400	1663700	1905900	1877100	1904500	1737000	1.89583e+06	-1.09144	0.0150698	NO
D3YUI2	D3YUI2	ENSMUSG00000042292	223701	Mrtfa	myocardin related transcription factor A	8	6	6	8.6	6.4	6.4	929	1529800	1480400	1431100	1793400	1766900	1750800	1.48043e+06	1.77037e+06	-1.19584	0.000735173	NO
A0A5F8MQ39	A0A5F8MQ39	ENSMUSG00000021767	54169	Kat6b	K(lysine) acetyltransferase 6B	9	2	2	4.8	1.3	1.3	930	340850	317230	342680	398960	315450	322410	333587	345607	-1.03603	0.689615	NO
A0A5H1ZRL1	A0A5H1ZRL1	ENSMUSG00000024533	68166	Spire1	spire type actin nucleation factor 1	4	4	4	5.8	5.8	5.8	932	2239600	2048000	2019500	2216400	2161600	2217200	2.10237e+06	2198400	-1.04568	0.250466	NO
A0A5H1ZRL3	A0A5H1ZRL3	ENSMUSG00000013465	58202	Nelfb	negative elongation factor complex member B	25	25	25	37.6	37.6	37.6	933	17651000	18032000	17166000	19888000	19293000	20374000	1.76163e+07	1.98517e+07	-1.12689	0.00505885	NO
A0A5K1VVQ7	A0A5K1VVQ7	ENSMUSG00000000782	21414	Tcf7	transcription factor 7, T cell specific	5	2	2	16.9	8.6	8.6	934	1151600	1214500	1341300	1631600	1725200	1682100	1235800	1.67963e+06	-1.35915	0.00201522	NO
E9Q8N1	E9Q8N1	ENSMUSG00000051747	22138	Ttn	titin	9	8	8	0.2	0.2	0.2	935	5773700	6377500	5818700	5415100	5466000	5787500	5.98997e+06	5556200	1.07807	0.128002	NO
A0A668H4Q1	A0A668H4Q1	ENSMUSG00000022582	546644	Ly6g	lymphocyte antigen 6 complex, locus G	1	1	1	22.5	22.5	22.5	936	335980	354530	358820	445470	446430	463220	349777	451707	-1.29141	0.000357706	NO
A0A668KL36	A0A668KL36	ENSMUSG00000038127	67501	Ccdc50	coiled-coil domain containing 50	20	20	19	31.2	31.2	30.2	937	12610000	13660000	13009000	15661000	15381000	14955000	13093000	1.53323e+07	-1.17103	0.00370408	NO
Q7TSH8	Q7TSH8	ENSMUSG00000020747	71947	Tmem94	transmembrane protein 94	6	6	6	5.1	5.1	5.1	938	1716500	1880300	1917900	2171000	2034700	1963400	1.83823e+06	2.05637e+06	-1.11866	0.0658091	NO
A0A668KL68	A0A668KL68	ENSMUSG00000044149	77286	Nkrf	NF-kappaB repressing factor	27	27	27	32.4	32.4	32.4	939	16490000	16684000	16623000	18437000	17949000	18698000	16599000	1.83613e+07	-1.10617	0.00147998	NO
A0A668KL90	A0A668KL90	ENSMUSG00000040479	104418	Dgkz	diacylglycerol kinase zeta	15	15	13	21.4	21.4	18.6	940	4400800	4857500	4148700	4914000	4710500	5038200	4469000	4.88757e+06	-1.09366	0.140762	NO
A0A668KLB7	A0A668KLB7	ENSMUSG00000023959	224796	Clic5	chloride intracellular channel 5	2	2	2	3.7	3.7	3.7	941	104330	70369	72530	132980	105250	85459	82409.7	107896	-1.30927	0.22158	NO
A0A668KLV9	A0A668KLV9	ENSMUSG00000038587	83397	Akap12	A kinase (PRKA) anchor protein (gravin) 12	3	3	3	2.7	2.7	2.7	942	619060	568750	573010	404740	357040	456740	586940	406173	1.44505	0.00540016	NO
A0A668KLF4	A0A668KLF4	ENSMUSG00000060771	211484	Tsga10	testis specific 10	11	1	1	17.4	1.8	1.8	943	523040	471990	565150	452160	392290	406980	520060	417143	1.24672	0.0336602	NO
A0A668KLV1	A0A668KLV1	ENSMUSG00000032076	54725	Cadm1	cell adhesion molecule 1	2	2	2	8.3	8.3	8.3	944	359740	267810	262450	211830	165480	218750	296667	198687	1.49314	0.0517854	NO
A0A6I8MWW4	A0A6I8MWW4	ENSMUSG00000019088	69537	Dnase1l1	deoxyribonuclease 1-like 1	1	1	1	3.4	3.4	3.4	945	359940	417400	414750	428690	495630	514000	397363	479440	-1.20655	0.0622089	NO
A0A6I8MWX7	A0A6I8MWX7	ENSMUSG00000042138	235184	Msantd2	Myb/SANT-like DNA-binding domain containing 2	8	8	8	12.5	12.5	12.5	946	3654500	5464000	3849700	4577900	4866500	5184600	4.32273e+06	4.87633e+06	-1.12807	0.408098	NO
Q8R5C0	Q8R5C0	ENSMUSG00000064068	17827	Mtx1	metaxin 1	16	16	0	43.8	43.8	0	947	22043000	23815000	21027000	20943000	20702000	21690000	22295000	2.11117e+07	1.05605	0.244131	NO
A0A6I8MX21	A0A6I8MX21	ENSMUSG00000110444	378466	Gm10033	predicted gene 10033	6	3	2	15	5.5	3.6	948	765050	907590	759770	711900	753420	778910	810803	748077	1.08385	0.295831	NO
E9PUQ5	E9PUQ5	ENSMUSG00000002546	99412	Golga2	golgi autoantigen, golgin subfamily a, 2	51	51	51	55	55	55	949	30198000	29659000	28866000	32619000	32089000	32309000	2.95743e+07	32339000	-1.09348	0.0026676	NO
A0A6I8MX12	A0A6I8MX12	ENSMUSG00000039607	207181	Rbms3	RNA binding motif, single stranded interacting protein	3	1	1	7.4	2.8	2.8	950	80533	70449	54881	57281	68671	67987	68621	64646.3	1.06148	0.657892	NO
A0A6I8MX18	A0A6I8MX18	ENSMUSG00000041530	236511	Ago1	argonaute RISC catalytic subunit 1	27	21	14	36.6	28.7	17.3	951	10966000	11380000	10669000	11595000	11295000	11964000	11005000	11618000	-1.0557	0.0960087	NO
A0A6Q6PKE1	A0A6Q6PKE1	ENSMUSG00000020308	110012	Tpgs1	tubulin polyglutamylase complex subunit 1	4	4	4	18.2	18.2	18.2	952	2245100	2172400	2185100	2457700	2431500	2613200	2.20087e+06	2500800	-1.13628	0.00793638	NO
Q790S0	Q790S0	ENSMUSG00000004319	12725	Clcn3	chloride channel, voltage-sensitive 3	14	3	1	15.8	4.3	2.1	953	739890	758670	834720	1097700	1055600	1133900	777760	1.09573e+06	-1.40883	0.000984047	NO
G3UXB6	G3UXB6	ENSMUSG00000032422	244962	Snx14	sorting nexin 14	5	5	5	5.5	5.5	5.5	954	2326800	2257000	2340300	2647200	2337200	2508900	2.30803e+06	2.49777e+06	-1.08221	0.111767	NO
Q8BTV1	Q8BTV1	ENSMUSG00000118664	80286	AC168314	tumor suppressor candidate 3	10	8	8	24.5	20.5	20.5	955	5758800	5894500	6234100	5656600	5678000	5635400	5.96247e+06	5.65667e+06	1.05406	0.097408	NO
A0A7N9VR94	A0A7N9VR94					9	9	9	22.8	22.8	22.8	956	5588600	4829300	5533600	3246500	3196100	3054500	5.31717e+06	3165700	1.67962	0.00101919	YES
A0A7N9VSI3	A0A7N9VSI3					3	3	3	22.3	22.3	22.3	957	2490900	2520700	2289600	2627900	2513100	2704700	2.43373e+06	2.61523e+06	-1.07458	0.118227	NO
A0A7N9VRC4	A0A7N9VRC4					15	11	11	13.6	11.7	11.7	958	2721300	4485200	2772400	2930100	2883400	3266400	3326300	3.02663e+06	1.09901	0.639378	NO
A0A7N9VS64	A0A7N9VS64					2	2	2	8.3	8.3	8.3	959	814830	760770	799460	807970	750280	910420	791687	822890	-1.03941	0.562756	NO
A0A7N9VSG0	A0A7N9VSG0					11	11	11	17.1	17.1	17.1	960	2953400	3122700	3013600	3402500	3361700	3409100	3029900	3391100	-1.11921	0.00221087	NO
A0JNY3	A0JNY3	ENSMUSG00000047454	268566	Gphn	gephyrin	30	30	30	39.4	39.4	39.4	961	21806000	21317000	20988000	22581000	22803000	23595000	2.13703e+07	22993000	-1.07593	0.0139935	NO
A0ZV96	A0ZV96	ENSMUSG00000042616	230751	Oscp1	organic solute carrier partner 1	6	6	6	20.6	20.6	20.6	962	2937100	3584700	2664700	2979400	2783100	3006300	3.06217e+06	2.92293e+06	1.04763	0.647111	NO
A1A550	A1A550	ENSMUSG00000055799	21415	Tcf7l1	transcription factor 7 like 1 (T cell specific, HMG box)	7	7	3	13.8	13.8	8.4	963	3963900	3916200	3764200	4129700	3689600	4063600	3.88143e+06	3.96097e+06	-1.02049	0.623275	NO
A1BN54	A1BN54	ENSMUSG00000015143	109711	Actn1	actinin, alpha 1	68	1	1	67.6	1.1	1.1	964	207770	168680	161220	130530	108550	121400	179223	120160	1.49154	0.0200702	NO
A1L314	A1L314	ENSMUSG00000046805	17476	Mpeg1	macrophage expressed gene 1	8	8	8	12.8	12.8	12.8	965	1532600	1463400	1532500	1510800	1481500	1519700	1509500	1504000	1.00366	0.841475	NO
A1L3P4	A1L3P4	ENSMUSG00000060681	236794	Slc9a6	solute carrier family 9 (sodium/hydrogen exchanger), member 6	5	5	5	8.7	8.7	8.7	966	1705400	1684900	1584900	1829800	1728100	1817000	1658400	1.79163e+06	-1.08034	0.0532673	NO
A1L3S7	A1L3S7	ENSMUSG00000042390	229542	Gatad2b	GATA zinc finger domain containing 2B	35	35	35	57.6	57.6	57.6	967	31003000	31414000	30755000	35105000	34806000	35404000	3.10573e+07	35105000	-1.13033	9.68843e-05	NO
A1Y9I9	A1Y9I9	ENSMUSG00000078630	791260	Tomt	transmembrane O-methyltransferase	1	1	1	2.7	2.7	2.7	968	2982200	4094100	3408000	1662600	1672900	1715600	3.49477e+06	1683700	2.07565	0.0050425	YES
A2A3Z2	A2A3Z2	ENSMUSG00000048047	56805	Zbtb33	zinc finger and BTB domain containing 33	5	5	5	9.2	9.2	9.2	969	1960400	2108300	1973500	1984800	2046600	1996100	2.01407e+06	2.00917e+06	1.00244	0.928	NO
A2A432	A2A432	ENSMUSG00000031095	72584	Cul4b	cullin 4B	56	56	40	49.3	49.3	40.3	970	52293000	50364000	49783000	57947000	56734000	58516000	5.08133e+07	5.77323e+07	-1.13617	0.00169299	NO
A2A442	A2A442	ENSMUSG00000016763	64706	Scube1	signal peptide, CUB domain, EGF-like 1	7	7	7	8.8	8.8	8.8	971	2263600	2516900	2338400	2435600	2544200	2501300	2.37297e+06	2493700	-1.05088	0.212638	NO
Q05BA5	Q05BA5	ENSMUSG00000027678	17979	Ncoa3	nuclear receptor coactivator 3	23	23	23	24.1	24.1	24.1	972	4575100	4867900	4345600	5264500	5193800	5156400	4596200	5204900	-1.13244	0.0169376	NO
A2A473	A2A473	ENSMUSG00000074607	269389	Tox2	TOX high mobility group box family member 2	15	11	3	37	32.1	7.7	973	4292500	4256500	4206900	4871300	4976500	4860400	4.25197e+06	4.90273e+06	-1.15305	0.000127928	NO
A2A482	A2A482	ENSMUSG00000039671	228880	Zmynd8	zinc finger, MYND-type containing 8	43	42	3	47	46.4	3.5	974	26819000	27209000	25830000	29297000	28856000	29604000	2.66193e+07	2.92523e+07	-1.09891	0.00476901	NO
Q3UH28	Q3UH28	ENSMUSG00000039671	228880	Zmynd8	zinc finger, MYND-type containing 8	41	1	1	46.4	1	1	975	583570	607480	544500	632060	614490	646380	578517	630977	-1.09068	0.0630497	NO
A2A4A6	A2A4A6	ENSMUSG00000016933	18803	Plcg1	phospholipase C, gamma 1	36	36	36	31.9	31.9	31.9	976	23029000	22560000	22058000	25202000	24604000	25268000	22549000	2.50247e+07	-1.10979	0.00213088	NO
Q05BC8	Q05BC8	ENSMUSG00000017119	17966	Nbr1	NBR1, autophagy cargo receptor	12	12	12	18.8	18.8	18.8	977	2464700	2725300	2588900	3001700	3035200	2906000	2.59297e+06	2.98097e+06	-1.14964	0.0101471	NO
A2A4P0	A2A4P0	ENSMUSG00000034931	217207	Dhx8	DEAH (Asp-Glu-Ala-His) box polypeptide 8	40	37	37	37.3	35.9	35.9	978	17278000	17817000	17274000	19453000	18920000	19593000	1.74563e+07	19322000	-1.10688	0.00239979	NO
A2A4P4	A2A4P4	ENSMUSG00000097239		Gm27029	predicted gene, 27029	20	20	3	42.2	42.2	5.7	979	16890000	16525000	16142000	18216000	17489000	18325000	16519000	18010000	-1.09026	0.0118058	NO
A2A4U6	A2A4U6	ENSMUSG00000017667	228876	Zfp334	zinc finger protein 334	8	7	6	15.2	12.5	10.3	980	32409000	32379000	33637000	36820000	36764000	41364000	3.28083e+07	38316000	-1.16787	0.0251883	NO
A2A4U9	A2A4U9	ENSMUSG00000018459	114644	Slc13a3	solute carrier family 13 (sodium-dependent dicarboxylate transporter), member 3	4	4	4	9.3	9.3	9.3	981	2768000	2725100	3019700	1758600	1799900	1635200	2837600	1.73123e+06	1.63906	0.0004481	YES
A2A547	A2A547	ENSMUSG00000017404	19921	Rpl19	ribosomal protein L19	18	18	18	49	49	49	982	116540000	119810000	108940000	122230000	121400000	123990000	1.15097e+08	122540000	-1.06467	0.087709	NO
A2A559-2	A2A559	ENSMUSG00000038208	320655	Pgap3	post-GPI attachment to proteins 3	1	1	1	4.1	4.1	4.1	983	406820	406740	307800	401580	392000	355660	373787	383080	-1.02486	0.808177	NO
A2A5K2	A2A5K2	ENSMUSG00000017754	18830	Pltp	phospholipid transfer protein	2	2	2	6.3	6.3	6.3	984	22460	57265	74901	33964	63529	78780	51542	58757.7	-1.14	0.739703	NO
A2A5K6	A2A5K6	ENSMUSG00000039834	329559	Zfp335	zinc finger protein 335	5	5	5	4.2	4.2	4.2	985	1529300	1608700	1418500	1637000	1574300	1879000	1.51883e+06	1.69677e+06	-1.11715	0.174909	NO
A2A5R2	A2A5R2	ENSMUSG00000074582	99371	Arfgef2	ADP-ribosylation factor guanine nucleotide-exchange factor 2 (brefeldin A-inhibited)	44	27	27	23.9	15.8	15.8	986	11604000	12260000	11235000	13509000	13193000	13941000	1.16997e+07	1.35477e+07	-1.15795	0.00751324	NO
A2A5S3	A2A5S3	ENSMUSG00000039536	20853	Stau1	staufen double-stranded RNA binding protein 1	34	34	1	67.3	67.3	3.2	987	25876000	25158000	24886000	27326000	27635000	28007000	2.53067e+07	27656000	-1.09283	0.00270069	NO
A2A5Y4	A2A5Y4	ENSMUSG00000018412	76719	Kansl1	KAT8 regulatory NSL complex subunit 1	21	21	21	24.1	24.1	24.1	988	7241100	8469800	6982600	8609500	8201500	8888000	7564500	8.56633e+06	-1.13244	0.115737	NO
A2A5Z6	A2A5Z6	ENSMUSG00000018363	66313	Smurf2	SMAD specific E3 ubiquitin protein ligase 2	13	12	7	17.2	16.3	9.4	989	3048600	3265800	3057500	3279700	3561700	3395800	3.12397e+06	3412400	-1.09233	0.0562163	NO
E9Q6A7	E9Q6A7	ENSMUSG00000040481	207165	Bptf	bromodomain PHD finger transcription factor	51	51	48	20.9	20.9	20.1	990	27757000	32418000	23937000	28262000	27249000	27859000	2.80373e+07	27790000	1.0089	0.925052	NO
A2A690	A2A690	ENSMUSG00000053580	77097	Tanc2	tetratricopeptide repeat, ankyrin repeat and coiled-coil containing 2	56	55	52	31	30.6	29.3	991	40468000	40233000	38695000	42889000	43868000	43771000	3.97987e+07	4.35093e+07	-1.09324	0.00433231	NO
A2A6A1	A2A6A1	ENSMUSG00000034621	237943	Gpatch8	G patch domain containing 8	26	26	25	18.9	18.9	18.9	992	9359700	9661700	9229200	10726000	10463000	10969000	9.41687e+06	1.07193e+07	-1.13831	0.00257716	NO
A2A6D2	A2A6D2	ENSMUSG00000038615	18023	Nfe2l1	nuclear factor, erythroid derived 2,-like 1	1	1	1	1.5	1.5	1.5	993	386190	249340	264210	250500	372310	290400	299913	304403	-1.01497	0.94022	NO
A2A6H1	A2A6H1	ENSMUSG00000038366	16796	Lasp1	LIM and SH3 protein 1	5	1	1	82.1	17.9	17.9	994	441560	444470	350030	546510	610330	559090	412020	571977	-1.38823	0.0120066	NO
A2A6J4	A2A6J4	ENSMUSG00000018819	16985	Lsp1	lymphocyte specific 1	18	18	18	59.3	59.3	59.3	995	23938000	23415000	22363000	18248000	18686000	18086000	2.32387e+07	18340000	1.2671	0.000592477	NO
A2A6P4	A2A6P4	ENSMUSG00000041629	28081	Fam104a	family with sequence similarity 104, member A	3	3	3	17.3	17.3	17.3	996	1758300	2004300	1865100	2286700	2142800	2278800	1875900	2236100	-1.19201	0.0133777	NO
A2A6Q5-2	A2A6Q5	ENSMUSG00000020687	217232	Cdc27	cell division cycle 27	23	23	1	30	30	1.2	997	11716000	12674000	11614000	13048000	12834000	12992000	1.20013e+07	12958000	-1.07971	0.0496216	NO
A2A6S1	A2A6S1	ENSMUSG00000045980	320534	Tmem104	transmembrane protein 104	5	5	5	8.7	8.7	8.7	998	3026100	2985200	2941300	3433100	3609300	3546900	2984200	3.52977e+06	-1.18282	0.000670124	NO
A2A6T1	A2A6T1	ENSMUSG00000050910	237988	Cdr2l	cerebellar degeneration-related protein 2-like	8	8	8	18.7	18.7	18.7	999	3146700	3289900	3182300	3678000	3667800	3621000	3206300	3655600	-1.14013	0.000641014	NO
A2A6U3	A2A6U3	ENSMUSG00000059248	53860	Septin9	septin 9	50	50	50	68.7	68.7	68.7	1000	58622000	57143000	56444000	65338000	64550000	65926000	57403000	6.52713e+07	-1.13707	0.000480615	NO
A2A716	A2A716	ENSMUSG00000038534	71240	Osbpl7	oxysterol binding protein-like 7	10	9	9	17.1	16	16	1001	2364800	2555300	2263700	2454600	2387800	2609500	2394600	2.48397e+06	-1.03732	0.453679	NO
A2A791	A2A791	ENSMUSG00000042446	67785	Zmym4	zinc finger, MYM-type 4	45	45	45	33.4	33.4	33.4	1002	22747000	23058000	21905000	24512000	24226000	24834000	22570000	24524000	-1.08658	0.00720904	NO
Q8CFX1	Q8CFX1	ENSMUSG00000028980	100198	H6pd	hexose-6-phosphate dehydrogenase (glucose 1-dehydrogenase)	30	30	30	39.5	39.5	39.5	1003	18260000	18083000	18229000	18429000	18249000	18391000	1.81907e+07	1.83563e+07	-1.00911	0.0988011	NO
A2A7B5	A2A7B5	ENSMUSG00000057637	110593	Prdm2	PR domain containing 2, with ZNF domain	21	21	21	15	15	15	1004	7088700	7931600	7236300	7653500	7769700	7892200	7.41887e+06	7771800	-1.04757	0.259541	NO
E9Q532	E9Q532	ENSMUSG00000049878	109263	Rlf	rearranged L-myc fusion sequence	15	15	15	10.3	10.3	10.3	1005	3042500	3512900	2970300	3271900	3271800	3507600	3.17523e+06	3.35043e+06	-1.05518	0.402741	NO
O35454	O35454	ENSMUSG00000029016	26372	Clcn6	chloride channel, voltage-sensitive 6	6	6	6	9.9	9.9	9.9	1006	606380	541500	562110	517910	525600	609690	569997	551067	1.03435	0.61807	NO
F6Z4F8	F6Z4F8	ENSMUSG00000029009	17769	Mthfr	methylenetetrahydrofolate reductase	9	9	9	19	19	19	1007	5103800	5620400	5160700	6136600	6086500	6667300	5.29497e+06	6296800	-1.1892	0.0155109	NO
A2A7G6	A2A7G6	ENSMUSG00000029003	71890	Mad2l2	MAD2 mitotic arrest deficient-like 2	2	2	2	13.9	13.9	13.9	1008	632520	607120	634910	547280	551570	603510	624850	567453	1.10115	0.0464011	NO
A2A7P4	A2A7P4	ENSMUSG00000045268	195522	Zfp691	zinc finger protein 691	4	4	4	17.3	17.3	17.3	1009	1048500	1168300	1090500	1323400	1341900	1190700	1.10243e+06	1.28533e+06	-1.16591	0.0365027	NO
A2A7P9	A2A7P9	ENSMUSG00000028643	69216	Svbp	small vasohibin binding protein	4	4	4	31.4	31.4	31.4	1010	4135600	4196600	3932000	3893500	3691800	4015300	4.08807e+06	3.86687e+06	1.0572	0.148221	NO
A2A7S7	A2A7S7	ENSMUSG00000028811	107271	Yars	tyrosyl-tRNA synthetase	50	1	1	73.9	2.5	2.5	1011	489550	670890	679400	602790	554110	623420	613280	593440	1.03343	0.77619	NO
A2A7S8	A2A7S8	ENSMUSG00000050390	97130	C77080	expressed sequence C77080	9	9	9	12.5	12.5	12.5	1012	2683800	3235200	2701000	2988700	2882000	3027200	2.87333e+06	2.96597e+06	-1.03224	0.644841	NO
Q3TJB1	Q3TJB1	ENSMUSG00000043872	68310	Zmym1	zinc finger, MYM domain containing 1	6	6	6	7.7	7.7	7.7	1013	1139700	1096300	1063800	1250800	1268700	1354500	1.09993e+06	1.29133e+06	-1.17401	0.00787569	NO
A2A839	A2A839	ENSMUSG00000028906	269587	Epb41	erythrocyte membrane protein band 4.1	33	31	1	54.1	50.7	3	1014	29703000	28773000	28592000	25654000	25934000	26615000	2.90227e+07	2.60677e+07	1.11336	0.00271575	NO
A2A870	A2A870	ENSMUSG00000020776	217335	Fbf1	Fas (TNFRSF6) binding factor 1	2	2	2	1.6	1.6	1.6	1015	590700	625490	535830	608390	605300	602150	584007	605280	-1.03643	0.461737	NO
A2A880	A2A880	ENSMUSG00000020876	74479	Snx11	sorting nexin 11	2	2	2	11.2	11.2	11.2	1016	510470	608850	564280	751260	748040	754010	561200	751103	-1.33839	0.0026333	NO
A2A891-4	A2A891	ENSMUSG00000014592	100072	Camta1	calmodulin binding transcription activator 1	1	1	1	1.7	1.7	1.7	1017	458870	393220	342490	390770	495290	425130	398193	437063	-1.09762	0.442167	NO
E9PYU4	E9PYU4	ENSMUSG00000005045	269610	Chd5	chromodomain helicase DNA binding protein 5	27	1	1	14.5	0.9	0.9	1018	671020	587950	672860	682760	577460	725280	643943	661833	-1.02778	0.748606	NO
A2A8L5	A2A8L5	ENSMUSG00000033295	19268	Ptprf	protein tyrosine phosphatase, receptor type, F	42	42	35	33.2	33.2	29	1019	11676000	12341000	11781000	13023000	12620000	12723000	1.19327e+07	1.27887e+07	-1.07174	0.0231956	NO
A2A8R0	A2A8R0	ENSMUSG00000034557	230597	Zfyve9	zinc finger, FYVE domain containing 9	10	10	10	8.4	8.4	8.4	1020	3092700	3386900	3317600	3347400	3403200	3454500	3.26573e+06	3401700	-1.04163	0.221714	NO
A2A8R7	A2A8R7	ENSMUSG00000034610	230594	Tut4	terminal uridylyl transferase 4	82	82	80	45.3	45.3	44.2	1021	74436000	72129000	72749000	79350000	80102000	80778000	7.31047e+07	8.00767e+07	-1.09537	0.000969782	NO
A2A8S2	A2A8S2	ENSMUSG00000057375	230584	Yipf1	Yip1 domain family, member 1	2	2	2	4.5	4.5	4.5	1022	871640	819810	834460	852970	857900	890390	841970	867087	-1.02983	0.264783	NO
A2A8T9	A2A8T9	ENSMUSG00000034210	230648	Efcab14	EF-hand calcium binding domain 14	3	3	3	10.2	10.2	10.2	1023	232150	232530	218770	301840	296870	314630	227817	304447	-1.33637	0.000387017	NO
A2A8U2	A2A8U2	ENSMUSG00000044700	230917	Tmem201	transmembrane protein 201	9	9	9	13.7	13.7	13.7	1024	6405900	6540400	6236500	6948700	7218500	7387200	6.39427e+06	7184800	-1.12363	0.00698803	NO
A2A8V8	A2A8V8	ENSMUSG00000028809	51796	Srrm1	serine/arginine repetitive matrix 1	20	20	20	23.4	23.4	23.4	1025	34774000	33071000	32390000	36779000	36264000	37686000	3.34117e+07	3.69097e+07	-1.10469	0.0130918	NO
A2A8W8	A2A8W8	ENSMUSG00000028708	17346	Mknk1	MAP kinase-interacting serine/threonine kinase 1	7	7	7	19.3	19.3	19.3	1026	2133200	1977400	2117800	2598600	2509500	2680900	2.07613e+06	2.59633e+06	-1.25056	0.00175478	NO
F6UHR6	F6UHR6	ENSMUSG00000028559	100273	Osbpl9	oxysterol binding protein-like 9	27	27	27	34.4	34.4	34.4	1027	16997000	15935000	16158000	19134000	18728000	18949000	1.63633e+07	18937000	-1.15728	0.00170566	NO
A2A974	A2A974	ENSMUSG00000078597	13118	Cyp4a12b	cytochrome P450, family 4, subfamily a, polypeptide 12B	6	1	1	12.6	2.8	2.8	1028	73483	69422	40371	66660	63076	46743	61092	58826.3	1.03851	0.860525	NO
A2A9C3	A2A9C3	ENSMUSG00000033253	230676	Szt2	SZT2 subunit of KICSTOR complex	16	16	15	6.4	6.4	5.8	1029	3676100	3869800	3757000	4375000	4092500	4310300	3.76763e+06	4.25927e+06	-1.13049	0.00859901	NO
A2A9F7	A2A9F7	ENSMUSG00000028848	100210	Gpn2	GPN-loop GTPase 2	2	2	2	7.3	7.3	7.3	1030	412390	401690	463600	480160	563430	401510	425893	481700	-1.13103	0.331135	NO
A2A9I0	A2A9I0	ENSMUSG00000020946	56494	Gosr2	golgi SNAP receptor complex member 2	8	8	8	40.6	40.6	40.6	1031	13442000	13566000	13777000	15464000	15546000	15310000	13595000	15440000	-1.13571	0.000103663	NO
A2A9K3	A2A9K3	ENSMUSG00000037443	70012	Cep85	centrosomal protein 85	22	22	22	37.8	37.8	37.8	1032	11996000	11752000	11060000	12558000	12961000	12880000	1.16027e+07	1.27997e+07	-1.10317	0.0173969	NO
A2A9Q2	A2A9Q2	ENSMUSG00000053510	230598	Nrd1	nardilysin, N-arginine dibasic convertase, NRD convertase 1	56	56	56	41.2	41.2	41.2	1033	41908000	42946000	39281000	42911000	42093000	42506000	4.13783e+07	4.25033e+07	-1.02719	0.370417	NO
Q4VBE7	Q4VBE7	ENSMUSG00000016940	70382	Kctd2	potassium channel tetramerisation domain containing 2	1	1	1	6.1	6.1	6.1	1034	103430	128500	144630	141020	133750	145550	125520	140107	-1.11621	0.307029	NO
A2A9W1	A2A9W1	ENSMUSG00000020743	69674	Mif4gd	MIF4G domain containing	8	8	7	53.7	53.7	48.1	1035	4292900	4555500	3940300	4333900	4463200	4311800	4262900	4.36963e+06	-1.02504	0.593693	NO
A2A9W7	A2A9W7	ENSMUSG00000020740	260302	Gga3	golgi associated, gamma adaptin ear containing, ARF binding protein 3	15	14	14	26.4	25.3	25.3	1036	6686900	7011100	6380800	7530200	7734100	7746400	6.69293e+06	7.67023e+06	-1.14602	0.00743016	NO
A2AA85	A2AA85	ENSMUSG00000040842	213491	Szrd1	SUZ RNA binding domain containing 1	8	8	8	61.6	61.6	61.6	1037	5132300	5161000	5030800	5878100	5964200	5653500	5.10803e+06	5.83193e+06	-1.14172	0.00198266	NO
A2AAE1-6	A2AAE1	ENSMUSG00000037270	229227	4932438A13Rik	RIKEN cDNA 4932438A13 gene	16	16	16	3.6	3.6	3.6	1038	5521500	5807500	5436800	6131800	5888900	6192300	5588600	6071000	-1.08632	0.0295077	NO
A2AAN0	A2AAN0	ENSMUSG00000020792	53413	Exoc7	exocyst complex component 7	32	32	32	47.1	47.1	47.1	1039	19095000	18831000	19027000	20696000	21077000	20838000	1.89843e+07	2.08703e+07	-1.09935	0.000158852	NO
A2AAX3	A2AAX3	ENSMUSG00000043929	236904	Klhl15	kelch-like 15	2	2	2	5.1	5.1	5.1	1040	479090	523100	563890	520860	432070	538740	522027	497223	1.04988	0.578542	NO
A2AB59	A2AB59	ENSMUSG00000034255	544817	Arhgap27	Rho GTPase activating protein 27	13	13	13	18.2	18.2	18.2	1041	6977000	7855500	7468000	8585400	8211800	8546200	7433500	8447800	-1.13645	0.022428	NO
A2AB83	A2AB83	ENSMUSG00000020455	94091	Trim11	tripartite motif-containing 11	1	1	1	7.1	7.1	7.1	1042	20009	0	0	0	0	25010	6669.67	8336.67	-1.24994	0.883486	NO
A2ABV5	A2ABV5	ENSMUSG00000064127	26896	Med14	mediator complex subunit 14	33	33	33	26.7	26.7	26.7	1043	10551000	11032000	10915000	13023000	12331000	12763000	1.08327e+07	1.27057e+07	-1.1729	0.00165697	NO
A2ABY3	A2ABY3	ENSMUSG00000025137	68671	Pcyt2	phosphate cytidylyltransferase 2, ethanolamine	18	18	18	51.3	51.3	51.3	1044	15844000	15702000	15673000	17234000	16740000	17415000	1.57397e+07	1.71297e+07	-1.08831	0.00263148	NO
A2AC07	A2AC07	ENSMUSG00000025144	20892	Cenpx	centromere protein X	1	1	1	17.5	17.5	17.5	1045	87378	75230	80111	105700	78493	77878	80906.3	87357	-1.07973	0.547463	NO
A2AC19	A2AC19	ENSMUSG00000039231	20937	Suv39h1	suppressor of variegation 3-9 1	12	12	1	25.9	25.9	3.1	1046	2269200	2336300	2246500	2738600	2672100	2743900	2284000	2718200	-1.19011	0.000256626	NO
F8WHN4	F8WHN4	ENSMUSG00000027652	228850	Ralgapb	Ral GTPase activating protein, beta subunit (non-catalytic)	29	29	29	24.4	24.4	24.4	1047	19059000	18877000	18653000	21775000	21779000	21525000	18863000	21693000	-1.15003	3.99406e-05	NO
A2ACG7	A2ACG7	ENSMUSG00000027642	20014	Rpn2	ribophorin II	27	27	27	44.2	44.2	44.2	1048	45089000	47524000	44989000	49545000	49713000	51218000	4.58673e+07	5.01587e+07	-1.09356	0.0120859	NO
A2ACJ2	A2ACJ2	ENSMUSG00000025384	71885	Faap100	Fanconi anemia core complex associated protein 100	8	8	8	14.2	14.2	14.2	1049	673960	762430	633180	696300	630110	605770	689857	644060	1.07111	0.38288	NO
A2ACM0	A2ACM0	ENSMUSG00000025583	74370	Rptor	regulatory associated protein of MTOR, complex 1	27	27	27	22.8	22.8	22.8	1050	13849000	13648000	13460000	15617000	16141000	15943000	1.36523e+07	1.59003e+07	-1.16466	0.000289782	NO
A2ACQ1	A2ACQ1	ENSMUSG00000027655	71715	Dhx35	DEAH (Asp-Glu-Ala-His) box polypeptide 35	19	19	19	35	35	35	1051	7058300	7209700	6944300	7416300	7543000	7799600	7.07077e+06	7586300	-1.07291	0.0194697	NO
A2ACV6	A2ACV6	ENSMUSG00000055485	320706	Soga1	suppressor of glucose, autophagy associated 1	40	40	38	28.5	28.5	27.7	1052	16104000	16677000	16122000	18797000	18840000	19692000	16301000	1.91097e+07	-1.1723	0.00126413	NO
A2AD03	A2AD03	ENSMUSG00000025531	12662	Chm	choroidermia (RAB escort protein 1)	17	17	16	31	31	29.6	1053	9948600	10350000	9418100	10974000	10758000	11275000	9.90557e+06	1.10023e+07	-1.11072	0.0237424	NO
A2AD84	A2AD84	ENSMUSG00000031112	70415	Stk26	serine/threonine kinase 26	11	2	1	21.4	6.9	3.6	1054	3325200	3791800	4348500	5145600	6087700	5331500	3.82183e+06	5521600	-1.44475	0.0146521	NO
A2ADA5	A2ADA5	ENSMUSG00000051557	433813	Pusl1	pseudouridylate synthase-like 1	4	4	4	12	12	12	1055	968500	934360	913110	1019800	1039900	1127700	938657	1.06247e+06	-1.1319	0.0283052	NO
A2ADE0	A2ADE0	ENSMUSG00000028917	69582	Plekhm2	pleckstrin homology domain containing, family M (with RUN domain) member 2	10	10	10	12.8	12.8	12.8	1056	5466500	5327900	4895200	4936900	4751700	5299700	5.22987e+06	4996100	1.04679	0.377237	NO
A2ADH1	A2ADH1	ENSMUSG00000031232	67075	Magt1	magnesium transporter 1	11	11	9	22	22	18.2	1057	17652000	17745000	17429000	18234000	19060000	18916000	1.76087e+07	1.87367e+07	-1.06406	0.014198	NO
A2ADR8	A2ADR8	ENSMUSG00000028882	100336	Ppp1r8	protein phosphatase 1, regulatory subunit 8	19	19	19	58	58	58	1058	23758000	24334000	22840000	26871000	26137000	28123000	23644000	2.70437e+07	-1.14379	0.009376	NO
A2ADY9	A2ADY9	ENSMUSG00000078515	68817	Ddi2	DNA-damage inducible protein 2	24	24	24	63.9	63.9	63.9	1059	29895000	29161000	29037000	33302000	33519000	32686000	2.93643e+07	33169000	-1.12957	0.000483407	NO
A2AE27	A2AE27	ENSMUSG00000027889	109674	Ampd2	adenosine monophosphate deaminase 2	45	45	45	46.2	46.2	46.2	1060	50662000	50616000	49470000	54279000	55099000	56872000	5.02493e+07	5.54167e+07	-1.10283	0.00384276	NO
A2AEC2	A2AEC2	ENSMUSG00000044550	594844	Tceal3	transcription elongation factor A (SII)-like 3	10	10	10	45.5	45.5	45.5	1061	4874000	5260200	4931300	5918200	5754800	5749000	5.02183e+06	5.80733e+06	-1.15642	0.00405627	NO
A2AED8	A2AED8	ENSMUSG00000034401	67946	Spata6	spermatogenesis associated 6	3	3	3	6.8	6.8	6.8	1062	1369900	1270400	1371600	1358300	1118400	1143400	1337300	1206700	1.10823	0.19143	NO
A2AEG2	A2AEG2	ENSMUSG00000040586	237222	Ofd1	OFD1, centriole and centriolar satellite protein	13	12	12	14.2	13.5	13.5	1063	4402300	4690400	4212100	4481200	4259500	4837400	4.43493e+06	4.52603e+06	-1.02054	0.697899	NO
A2AEG6	A2AEG6	ENSMUSG00000031342	14758	Gpm6b	glycoprotein m6b	1	1	1	4	4	4	1064	164540	129780	141670	170110	194190	182700	145330	182333	-1.25462	0.0400401	NO
A2AEK1	A2AEK1	ENSMUSG00000031256	108062	Cstf2	cleavage stimulation factor, 3' pre-RNA subunit 2	20	1	1	47.7	1.8	1.8	1065	414280	290190	361720	384830	398100	384260	355397	389063	-1.09473	0.405526	NO
Q99LI2	Q99LI2	ENSMUSG00000027884	229725	Clcc1	chloride channel CLIC-like 1	21	21	21	40.4	40.4	40.4	1066	12034000	11636000	11638000	12310000	12714000	13210000	1.17693e+07	1.27447e+07	-1.08287	0.0288222	NO
A2AES3	A2AES3	ENSMUSG00000031154	54644	Otud5	OTU domain containing 5	6	6	6	17.8	17.8	17.8	1067	1330300	1224600	1126700	1420200	1521000	1439800	1227200	1.46033e+06	-1.18997	0.0246421	NO
A2AEW0	A2AEW0	ENSMUSG00000000134	209446	Tfe3	transcription factor E3	11	11	10	21	21	19.6	1068	5600400	6025600	5520000	6412100	6626300	6477400	5.71533e+06	6.50527e+06	-1.13821	0.00952452	NO
A2AF31	A2AF31	ENSMUSG00000089996	100034363	Tmsb15b2	thymosin beta 15b2	11	1	1	95.6	35.6	35.6	1069	794680	607130	712140	925380	865430	955520	704650	915443	-1.29915	0.0251037	NO
A2AF33	A2AF33	ENSMUSG00000089768	666244	Tmsb15b1	thymosin beta 15b1	7	2	2	95.6	42.2	42.2	1070	779370	724480	724090	736500	706150	761290	742647	734647	1.01089	0.758684	NO
A2AF47	A2AF47	ENSMUSG00000031093	75974	Dock11	dedicator of cytokinesis 11	17	14	14	9.3	8	8	1071	3535400	3641200	3394300	3786000	3567300	3750300	3.52363e+06	3701200	-1.05039	0.145792	NO
Q3TYW3	Q3TYW3	ENSMUSG00000073139	236848	Tmem185a	transmembrane protein 185A	1	1	1	2.8	2.8	2.8	1072	743440	750880	696610	847330	843380	815370	730310	835360	-1.14384	0.00600064	NO
A2AFF6	A2AFF6	ENSMUSG00000025862	20843	Stag2	stromal antigen 2	46	46	39	36.3	36.3	32.3	1073	33104000	32870000	32250000	39348000	38898000	39971000	3.27413e+07	3.94057e+07	-1.20354	7.76294e-05	NO
A2AFP5	A2AFP5	ENSMUSG00000079316	56382	Rab9	RAB9, member RAS oncogene family	8	8	8	42.1	42.1	42.1	1074	4083700	3747900	3966200	4207500	4234200	4344600	3932600	4262100	-1.08379	0.0369083	NO
A2AFQ0	A2AFQ0	ENSMUSG00000025261	59026	Huwe1	HECT, UBA and WWE domain containing 1	139	139	5	34.6	34.6	0.8	1075	101050000	100380000	98925000	112040000	112010000	114440000	1.00118e+08	112830000	-1.12697	0.000238914	NO
A2AFW6	A2AFW6	ENSMUSG00000027282	56428	Mtch2	mitochondrial carrier 2	11	1	1	40.1	4.1	4.1	1076	141920	135150	125870	185660	202110	193410	134313	193727	-1.44235	0.000867707	NO
A2AG36	A2AG36	ENSMUSG00000028454	56703	Pigo	phosphatidylinositol glycan anchor biosynthesis, class O	10	10	10	11	11	11	1077	2928500	3084200	3016700	3396300	3323000	3221600	3009800	3.31363e+06	-1.10095	0.010981	NO
A2AG58	A2AG58	ENSMUSG00000044150	382252	Bclaf3	Bclaf1 and Thrap3 family member 3	12	12	12	15.7	15.7	15.7	1078	3321800	3558200	3227500	3174000	2864900	3209900	3.36917e+06	3.08293e+06	1.09284	0.123725	NO
A2AG68	A2AG68	ENSMUSG00000033792	11977	Atp7a	ATPase, Cu++ transporting, alpha polypeptide	22	22	22	16.6	16.6	16.6	1079	12893000	16366000	12510000	13853000	13822000	14047000	13923000	1.39073e+07	1.00113	0.990436	NO
A2AGB2	A2AGB2	ENSMUSG00000078639	620779	Gm12695	predicted gene 12695	1	1	1	2.8	2.8	2.8	1080	88272	89426	24168	0	46157	54526	67288.7	33561	2.00497	0.286223	NO
Q8VCT9	Q8VCT9	ENSMUSG00000033985	230661	Tesk2	testis-specific kinase 2	4	4	4	8.8	8.8	8.8	1081	10443000	9954400	10791000	1821700	1733400	1664000	1.03961e+07	1739700	5.97582	3.94896e-06	YES
A2AGH8	A2AGH8	ENSMUSG00000079487	59024	Med12	mediator complex subunit 12	30	30	30	17.8	17.8	17.8	1082	9054700	9493200	9134900	10223000	10104000	10401000	9227600	1.02427e+07	-1.11	0.00316621	NO
Q80U28-14	Q80U28	ENSMUSG00000040687	228355	Madd	MAP-kinase activating death domain	13	12	12	9.3	8.9	8.9	1083	3350500	3284100	3487900	4160200	4288800	4136200	3.37417e+06	4.19507e+06	-1.24329	0.000426538	NO
A2AGS6	A2AGS6	ENSMUSG00000068735	277414	Trp53i11	transformation related protein 53 inducible protein 11	3	3	3	29.9	29.9	29.9	1084	2818500	2862300	2796100	3191900	2852700	2917100	2.82563e+06	2.98723e+06	-1.05719	0.201406	NO
A2AH22-2	A2AH22	ENSMUSG00000040506	228361	Ambra1	autophagy/beclin 1 regulator 1	14	14	14	12.8	12.8	12.8	1085	6015800	6572800	6243600	7092000	6988600	7084000	6277400	7.05487e+06	-1.12385	0.00923712	NO
A2AH25	A2AH25	ENSMUSG00000027247	228359	Arhgap1	Rho GTPase activating protein 1	23	23	23	40.9	40.9	40.9	1086	37342000	38407000	36056000	39734000	39022000	40622000	3.72683e+07	3.97927e+07	-1.06773	0.0372964	NO
A2AH75	A2AH75	ENSMUSG00000063077	16561	Kif1b	kinesin family member 1B	35	7	7	34.8	6.7	6.7	1087	2959900	2799600	2902600	2731000	2733800	2739000	2.88737e+06	2734600	1.05586	0.0312747	NO
A2AH85	A2AH85	ENSMUSG00000020929	20624	Eftud2	elongation factor Tu GTP binding domain containing 2	63	61	61	62.1	61.1	61.1	1088	69994000	69862000	67251000	78945000	78758000	79834000	6.90357e+07	79179000	-1.14693	0.000440921	NO
Q14AT0	Q14AT0	ENSMUSG00000040434	228366	Large2	LARGE xylosyl- and glucuronyltransferase 2	14	14	13	16.5	16.5	15.3	1089	6625700	6494600	6264300	6770800	6557800	6762000	6.46153e+06	6.69687e+06	-1.03642	0.136315	NO
A2AHJ4	A2AHJ4	ENSMUSG00000063663	382236	Brwd3	bromodomain and WD repeat domain containing 3	18	12	12	10.5	7.7	7.7	1090	3846300	3967600	3867200	4077200	4325600	4019900	3893700	4140900	-1.06349	0.0706592	NO
Q8BWJ3	Q8BWJ3	ENSMUSG00000031295	110094	Phka2	phosphorylase kinase alpha 2	3	3	3	3.5	3.5	3.5	1091	246480	337980	247410	412590	347050	249430	277290	336357	-1.21301	0.353198	NO
A2AHX9	A2AHX9	ENSMUSG00000007659	12048	Bcl2l1	BCL2-like 1	2	2	2	14.3	14.3	14.3	1092	2606100	5553600	2364600	2863900	2778700	3475800	3508100	3.03947e+06	1.15418	0.678003	NO
A2AI05	A2AI05	ENSMUSG00000006471	78797	Ndor1	NADPH dependent diflavin oxidoreductase 1	8	8	8	19.4	19.4	19.4	1093	2124300	2378600	2201200	2413400	2465200	2364700	2234700	2.41443e+06	-1.08043	0.0898762	NO
A2AI08	A2AI08	ENSMUSG00000048707	97031	Tprn	taperin	2	2	2	2.1	2.1	2.1	1094	1025800	1030400	1170300	1165000	1156600	1069900	1075500	1130500	-1.05114	0.384119	NO
A2AI52	A2AI52	ENSMUSG00000027363	84092	Usp8	ubiquitin specific peptidase 8	38	38	38	35.7	35.7	35.7	1095	20618000	20970000	20487000	23282000	22687000	24056000	2.06917e+07	2.33417e+07	-1.12807	0.00327619	NO
A2AI57	A2AI57	ENSMUSG00000027365	58800	Trpm7	transient receptor potential cation channel, subfamily M, member 7	8	8	8	5	5	5	1096	5422200	5122100	5480700	5583900	5962800	5861300	5.34167e+06	5.80267e+06	-1.0863	0.0438408	NO
A2AI89	A2AI89	ENSMUSG00000034055	18679	Phka1	phosphorylase kinase alpha 1	9	9	9	8.3	8.3	8.3	1097	6841100	6728300	6943500	7062400	6953100	6785800	6.83763e+06	6.93377e+06	-1.01406	0.397809	NO
A2AIG8-2	A2AIG8	ENSMUSG00000040272	329470	Accs	1-aminocyclopropane-1-carboxylate synthase (non-functional)	1	1	1	1.9	1.9	1.9	1098	916700	856640	801460	888900	900560	941200	858267	910220	-1.06053	0.231487	NO
A2AIH8	A2AIH8	ENSMUSG00000031379	69656	Pir	pirin	14	14	14	58.9	58.9	58.9	1099	18862000	18098000	17925000	19410000	19421000	19784000	18295000	1.95383e+07	-1.06796	0.0165055	NO
A2AIL4	A2AIL4	ENSMUSG00000050323	76947	Ndufaf6	NADH:ubiquinone oxidoreductase complex assembly factor 6	4	4	4	16.8	16.8	16.8	1100	1923600	1873300	1876600	1821300	1720700	1991700	1.89117e+06	1.84457e+06	1.02526	0.594768	NO
E9Q4G6	E9Q4G6	ENSMUSG00000042788	329831	Fam166b	family with sequence similarity 166, member B	2	2	2	9	9	9	1101	1044400	896100	1010100	558640	516180	385360	983533	486727	2.02071	0.00194658	YES
E9PZY8	E9PZY8	ENSMUSG00000040720	66185	Virma	vir like m6A methyltransferase associated	35	35	35	23.8	23.8	23.8	1102	23741000	24466000	23932000	28185000	28271000	29182000	2.40463e+07	28546000	-1.18712	0.000308824	NO
A2AIV8	A2AIV8	ENSMUSG00000026928	332579	Card9	caspase recruitment domain family, member 9	5	5	5	11.2	11.2	11.2	1103	6589600	6527000	5984900	6690100	6303400	7020000	6.36717e+06	6.67117e+06	-1.04774	0.342282	NO
A2AIX0	A2AIX0	ENSMUSG00000026925	64436	Inpp5e	inositol polyphosphate-5-phosphatase E	5	5	5	10.6	10.6	10.6	1104	1014900	1089500	941200	1139500	1103100	999670	1015200	1.08076e+06	-1.06458	0.335182	NO
A2AJ15	A2AJ15	ENSMUSG00000036646	227619	Man1b1	mannosidase, alpha, class 1B, member 1	25	25	25	36.3	36.3	36.3	1105	17369000	16996000	16993000	17334000	17864000	17970000	1.71193e+07	1.77227e+07	-1.03524	0.0607167	NO
A2AJ26	A2AJ26	ENSMUSG00000026944	11305	Abca2	ATP-binding cassette, sub-family A (ABC1), member 2	2	1	1	0.8	0.5	0.5	1106	142580	139720	139810	135940	163970	149420	140703	149777	-1.06449	0.327855	NO
A2AJ30	A2AJ30	ENSMUSG00000047617	227622	Paxx	non-homologous end joining factor	2	2	2	22.9	22.9	22.9	1107	39062	0	36345	0	37481	23067	25135.7	20182.7	1.24541	0.781099	NO
A2AJ72	A2AJ72	ENSMUSG00000026843	320267	Fubp3	far upstream element (FUSE) binding protein 3	33	29	28	59.4	55.5	53.1	1108	34065000	33756000	33115000	39828000	39248000	40276000	3.36453e+07	39784000	-1.18245	0.000114193	NO
A2AJ88-2	A2AJ88	ENSMUSG00000036833	241274	Pnpla7	patatin-like phospholipase domain containing 7	4	3	3	4.1	3.5	3.5	1109	444410	812990	502050	330510	296800	480910	586483	369407	1.58764	0.164363	NO
A2AJB7-4	A2AJB7	ENSMUSG00000026937	13863	Lcn5	lipocalin 5	1	1	1	9.8	9.8	9.8	1110	251140	230740	205470	256040	161170	274900	229117	230703	-1.00693	0.968352	NO
A2AJG0	A2AJG0	ENSMUSG00000049950	227522	Rpp38	ribonuclease P/MRP 38 subunit	14	14	14	51.4	51.4	51.4	1111	8689700	8975900	8530400	9643000	9244400	9277100	8732000	9.38817e+06	-1.07515	0.0228557	NO
A2AJI0	A2AJI0	ENSMUSG00000028849	245877	Map7d1	MAP7 domain containing 1	32	32	1	34.5	34.5	1.5	1112	22236000	22968000	22272000	24478000	24657000	25622000	22492000	24919000	-1.10791	0.0047607	NO
A2AJL3	A2AJL3	ENSMUSG00000028573	75578	Fggy	FGGY carbohydrate kinase domain containing	9	9	9	17.6	17.6	17.6	1113	4276900	4243900	4179600	4996200	5003100	5055400	4.23347e+06	5.01823e+06	-1.18537	2.12191e-05	NO
E9QNI1	E9QNI1	ENSMUSG00000049488	329795	Tmem67	transmembrane protein 67	9	9	9	11.6	11.6	11.6	1114	2848000	2875900	2624400	2722100	2757500	2750200	2.78277e+06	2.74327e+06	1.0144	0.648639	NO
A2AJP9	A2AJP9	ENSMUSG00000049225	381511	Pdp1	pyruvate dehyrogenase phosphatase catalytic subunit 1	16	16	16	35.9	35.9	35.9	1115	6623800	6865500	6303700	6924500	7217100	6941500	6.59767e+06	7027700	-1.06518	0.0844579	NO
A2AJQ3-2	A2AJQ3	ENSMUSG00000045205	381510	Dpy19l4	dpy-19-like 4 (C. elegans)	12	12	12	21.2	21.2	21.2	1116	6244600	7237100	7119400	8504200	8886000	8666200	6.86703e+06	8.68547e+06	-1.26481	0.0054109	NO
A2AJT4	A2AJT4	ENSMUSG00000028248	66625	Pnisr	PNN interacting serine/arginine-rich	15	15	15	12.2	12.2	12.2	1117	13893000	13451000	13473000	15939000	16230000	16960000	1.36057e+07	1.63763e+07	-1.20364	0.00117979	NO
A2AJY2	A2AJY2	ENSMUSG00000028339	12819	Col15a1	collagen, type XV, alpha 1	12	12	12	10.8	10.8	10.8	1118	9297600	9462500	8802300	4399400	4399200	4531200	9.18747e+06	4.44327e+06	2.06773	1.99454e-05	YES
A2AKB9	A2AKB9	ENSMUSG00000035572	242418	Dcaf10	DDB1 and CUL4 associated factor 10	8	8	8	14.1	14.1	14.1	1119	1814400	1816900	1810800	2109800	1977200	2116700	1.81403e+06	2067900	-1.13995	0.00503008	NO
A2AKD7	A2AKD7	ENSMUSG00000027488	20648	Snta1	syntrophin, acidic 1	18	17	17	35.9	34.5	34.5	1120	6927300	7661500	7086800	6153300	6358400	6199700	7225200	6.23713e+06	1.15842	0.0129586	NO
E9PYJ6	E9PYJ6	ENSMUSG00000038368	230393	Focad	focadhesin	18	18	18	11.5	11.5	11.5	1121	14151000	15992000	14581000	17579000	18132000	18236000	14908000	1.79823e+07	-1.20622	0.00655625	NO
A2AKK5-2	A2AKK5	ENSMUSG00000070985	230161	Acnat1	acyl-coenzyme A amino acid N-acyltransferase 1	2	2	2	8.8	8.8	8.8	1122	247340	323510	223620	164690	184410	141090	264823	163397	1.62074	0.0359282	YES
A2AKN9	A2AKN9	ENSMUSG00000078688	17841	Mup2	major urinary protein 2	9	9	0	60	60	0	1123	9012800	8609400	8779400	1830300	1751900	1745100	8.80053e+06	1.77577e+06	4.95591	5.11335e-07	YES
A2AKS7	A2AKS7	ENSMUSG00000028217	12557	Cdh17	cadherin 17	5	5	5	11.3	11.3	11.3	1124	718800	658200	715700	590850	519340	608480	697567	572890	1.21763	0.0207045	NO
Q8K1E6	Q8K1E6	ENSMUSG00000040174	69113	Alkbh3	alkB homolog 3, alpha-ketoglutarate-dependent dioxygenase	9	9	9	39.2	39.2	39.2	1125	3186500	3192600	2941900	3546000	3447600	3441900	3107000	3478500	-1.11957	0.0140985	NO
A2AKW0	A2AKW0	ENSMUSG00000045973	230125	Slc25a51	solute carrier family 25, member 51	12	12	12	36.8	36.8	36.8	1126	6288400	6527400	6167100	6466800	6190000	6508600	6.32763e+06	6.38847e+06	-1.00961	0.697514	NO
A2AKX3	A2AKX3	ENSMUSG00000043535	269254	Setx	senataxin	31	31	29	13.3	13.3	12.8	1127	13008000	14656000	12704000	14482000	14217000	14765000	13456000	14488000	-1.07669	0.174953	NO
E9Q9E7	E9Q9E7	ENSMUSG00000057110	26920	Cntrl	centriolin	8	8	8	5	5	5	1128	1521600	1586700	1427900	1589100	1554600	1564600	1.51207e+06	1.56943e+06	-1.03794	0.291171	NO
A2AL50	A2AL50	ENSMUSG00000042410	228061	Agps	alkylglycerone phosphate synthase	35	35	35	53.5	53.5	53.5	1129	32984000	32187000	30858000	28904000	28405000	29315000	3.20097e+07	2.88747e+07	1.10857	0.00963209	NO
A2AL85	A2AL85	ENSMUSG00000028207	65973	Asph	aspartate-beta-hydroxylase	40	40	40	44.3	44.3	44.3	1130	40531000	41201000	39083000	40782000	40304000	40976000	4.02717e+07	4.06873e+07	-1.01032	0.560816	NO
A2ALA4	A2ALA4	ENSMUSG00000015776	20933	Med22	mediator complex subunit 22	6	6	6	36.3	36.3	36.3	1131	4360900	4476100	4286200	5261500	4907500	5066600	4374400	5.07853e+06	-1.16097	0.00375783	NO
Q6PAQ4	Q6PAQ4	ENSMUSG00000052406	227656	Rexo4	REX4, 3'-5' exonuclease	19	19	19	43.3	43.3	43.3	1132	12500000	12121000	12033000	13417000	12993000	13836000	12218000	1.34153e+07	-1.098	0.0132646	NO
A2ALH6	A2ALH6	ENSMUSG00000031170	209837	Slc38a5	solute carrier family 38, member 5	1	1	1	10.7	10.7	10.7	1133	439740	439020	383540	448520	460730	477550	420767	462267	-1.09863	0.112023	NO
A2ALK6	A2ALK6	ENSMUSG00000028434	54357	Epb41l4b	erythrocyte membrane protein band 4.1 like 4b	2	1	1	2	1.1	1.1	1134	126320	91233	110930	102530	63143	131780	109494	99151	1.10432	0.667274	NO
A2ALK8	A2ALK8	ENSMUSG00000038764	545622	Ptpn3	protein tyrosine phosphatase, non-receptor type 3	9	9	9	10.1	10.1	10.1	1135	4553100	4991700	4332100	5462000	5010500	5079000	4.62563e+06	5.18383e+06	-1.12068	0.0800956	NO
Q8C048	Q8C048	ENSMUSG00000031376	320707	Atp2b3	ATPase, Ca++ transporting, plasma membrane 3	17	3	3	12.2	1.7	1.7	1136	1958400	1839000	1741700	1834600	1794600	2038500	1.84637e+06	1.88923e+06	-1.02322	0.684789	NO
A2ALR9	A2ALR9	ENSMUSG00000043411	170707	Usp48	ubiquitin specific peptidase 48	38	1	1	41.2	0.9	0.9	1137	368760	371600	354700	373810	376870	399260	365020	383313	-1.05012	0.128623	NO
A2ALS5	A2ALS5	ENSMUSG00000041351	110351	Rap1gap	Rap1 GTPase-activating protein	9	9	9	19.5	19.5	19.5	1138	2744400	2622800	2525400	2567400	2469200	2586900	2.63087e+06	2.54117e+06	1.0353	0.286914	NO
A7TU71	A7TU71	ENSMUSG00000045180	110380	Shroom2	shroom family member 2	21	21	19	16.2	16.2	15.7	1139	9445200	9845800	9215300	10148000	10119000	10605000	9502100	1.02907e+07	-1.08299	0.0312417	NO
A2ALW5	A2ALW5	ENSMUSG00000070972	72429	Dnajc25	DnaJ heat shock protein family (Hsp40) member C25	5	5	4	15.7	15.7	12.9	1140	6152500	6232000	6180500	6489300	5894800	6406200	6.18833e+06	6.26343e+06	-1.01214	0.708978	NO
A2AM05	A2AM05	ENSMUSG00000038070	338349	Cntln	centlein, centrosomal protein	2	2	2	1.8	1.8	1.8	1141	221610	225150	267780	294710	274180	273260	238180	280717	-1.17859	0.0604933	NO
A2AM29	A2AM29	ENSMUSG00000028496	70122	Mllt3	myeloid/lymphoid or mixed-lineage leukemia; translocated to, 3	4	4	4	9	9	9	1142	1044400	1070900	1003600	1250700	1255700	1234600	1.03963e+06	1247000	-1.19946	0.000546008	NO
A2AMC3	A2AMC3	ENSMUSG00000046020	140484	Pofut1	protein O-fucosyltransferase 1	17	17	17	51.4	51.4	51.4	1143	11850000	11975000	11798000	13231000	12404000	13405000	1.18743e+07	1.30133e+07	-1.09592	0.0220331	NO
A2AMH5	A2AMH5	ENSMUSG00000028412	100434	Slc44a1	solute carrier family 44, member 1	12	12	12	20.6	20.6	20.6	1144	4297100	4191200	3920300	4539900	4374100	4477100	4136200	4463700	-1.07918	0.0551784	NO
A2AMN2	A2AMN2	ENSMUSG00000048186	209645	Bend7	BEN domain containing 7	2	2	2	5.7	5.7	5.7	1145	188260	222520	199650	209880	195210	183370	203477	196153	1.03733	0.593943	NO
A2AMQ5	A2AMQ5	ENSMUSG00000058793	110911	Cds2	CDP-diacylglycerol synthase (phosphatidate cytidylyltransferase) 2	3	3	3	11.7	11.7	11.7	1146	627450	593230	603650	481140	476050	473650	608110	476947	1.27501	0.000224548	NO
A2AMY5	A2AMY5	ENSMUSG00000028433	68926	Ubap2	ubiquitin-associated protein 2	24	24	24	31.8	31.8	31.8	1147	17369000	17136000	16780000	18385000	18183000	18296000	17095000	18288000	-1.06979	0.00274208	NO
A2AN08-3	A2AN08	ENSMUSG00000066036	69116	Ubr4	ubiquitin protein ligase E3 component n-recognin 4	155	155	155	32.9	32.9	32.9	1148	109600000	111080000	107570000	123700000	124420000	126570000	1.09417e+08	1.24897e+08	-1.14148	0.000314692	NO
A2AN37	A2AN37	ENSMUSG00000002550	22245	Uck1	uridine-cytidine kinase 1	16	16	1	50.9	50.9	9.5	1149	19331000	19936000	19318000	23169000	22991000	23858000	1.95283e+07	2.33393e+07	-1.19515	0.000335974	NO
Q3UUV0	Q3UUV0	ENSMUSG00000039205	68379	Ciz1	CDKN1A interacting zinc finger protein 1	13	13	13	24.4	24.4	24.4	1150	8076100	8121800	7989800	8820400	8553000	8815800	8.06257e+06	8.72973e+06	-1.08275	0.00229457	NO
A2ANC6	A2ANC6	ENSMUSG00000068264	69596	Ap5s1	adaptor-related protein 5 complex, sigma 1 subunit	4	4	4	24	24	24	1151	1356500	1316300	1213200	1427200	1335700	1357600	1.29533e+06	1373500	-1.06034	0.198801	NO
A2ANT9	A2ANT9	ENSMUSG00000066191	75691	Anks6	ankyrin repeat and sterile alpha motif domain containing 6	1	1	1	1.8	1.8	1.8	1152	230940	300530	232680	442980	545030	358950	254717	448987	-1.76269	0.0293181	YES
A2ANY6	A2ANY6	ENSMUSG00000058006	100019	Mdn1	midasin AAA ATPase 1	141	141	141	28.5	28.5	28.5	1153	68594000	72256000	68492000	79102000	78608000	80341000	6.97807e+07	7.93503e+07	-1.13714	0.00203941	NO
A2AP32	A2AP32	ENSMUSG00000071014	230075	Ndufb6	NADH:ubiquinone oxidoreductase subunit B6	10	10	10	68	68	68	1154	6502300	6304100	6412400	5968900	5620100	5915500	6.40627e+06	5.83483e+06	1.09793	0.0096021	NO
I7HJQ8	I7HJQ8	ENSMUSG00000035776	171486	Cd99l2	CD99 antigen-like 2	1	1	1	8.4	8.4	8.4	1155	447690	499420	442610	499410	455540	441340	463240	465430	-1.00473	0.934915	NO
A2AP88	A2AP88	ENSMUSG00000042851	78751	Zc3h6	zinc finger CCCH type containing 6	3	3	3	2.8	2.8	2.8	1156	7471000	7794800	7445000	7265900	6439600	7585100	7.57027e+06	7.09687e+06	1.06671	0.258133	NO
A2APB8	A2APB8	ENSMUSG00000027469	72119	Tpx2	TPX2, microtubule-associated	57	57	57	67.5	67.5	67.5	1157	39594000	38664000	38552000	40358000	40489000	41161000	3.89367e+07	4.06693e+07	-1.0445	0.0137968	NO
A2APF7	A2APF7	ENSMUSG00000027514	58203	Zbp1	Z-DNA binding protein 1	4	4	4	7.5	7.5	7.5	1158	1418200	1379700	1415200	1051500	1160400	1185300	1.40437e+06	1132400	1.24017	0.00317135	NO
A2API8	A2API8	ENSMUSG00000038729	677884	Pakap	paralemmin A kinase anchor protein	38	2	0	39	1.4	0	1159	933490	869160	965420	981670	919280	931440	922690	944130	-1.02324	0.564141	NO
A2APM2	A2APM2	ENSMUSG00000005087	12505	Cd44	CD44 antigen	6	6	6	10.1	10.1	10.1	1160	2842900	2560400	2574000	2870800	3170500	2939400	2659100	2.99357e+06	-1.12578	0.0606988	NO
A2APR8	A2APR8	ENSMUSG00000027379	12235	Bub1	BUB1, mitotic checkpoint serine/threonine kinase	5	5	5	5.3	5.3	5.3	1161	1239200	1350900	1212100	1356300	1335000	1227600	1267400	1306300	-1.03069	0.540665	NO
A2APV2	A2APV2	ENSMUSG00000036053	71409	Fmnl2	formin-like 2	30	30	21	25.6	25.6	18.1	1162	13955000	14777000	13217000	14610000	14403000	15114000	13983000	14709000	-1.05192	0.218302	NO
A2APY7	A2APY7	ENSMUSG00000027384	69487	Ndufaf5	NADH:ubiquinone oxidoreductase complex assembly factor 5	9	9	9	30.6	30.6	30.6	1163	3978000	3780700	3434700	3882500	3915500	3846400	3.73113e+06	3.88147e+06	-1.04029	0.400715	NO
A2AQ19	A2AQ19	ENSMUSG00000027304	76246	Rtf1	RTF1, Paf1/RNA polymerase II complex component	41	41	41	41.3	41.3	41.3	1165	45837000	45169000	44746000	50447000	49607000	51084000	4.52507e+07	5.03793e+07	-1.11334	0.000650933	NO
E9QAU4	E9QAU4	ENSMUSG00000036617	208618	Etl4	enhancer trap locus 4	24	24	24	13.3	13.3	13.3	1166	9109000	9614400	9446700	8326800	8053900	8416200	9.39003e+06	8.26563e+06	1.13603	0.00365115	NO
A2AQ43	A2AQ43	ENSMUSG00000075415	14269	Fnbp1	formin binding protein 1	18	18	18	37.7	37.7	37.7	1167	6337100	6217200	6156200	6806700	6708600	6930300	6.23683e+06	6815200	-1.09273	0.00225918	NO
A2AQ52	A2AQ52	ENSMUSG00000027202	20495	Slc12a1	solute carrier family 12, member 1	11	10	10	11.6	10.6	10.6	1168	13744000	12495000	13156000	9815800	10809000	10284000	1.31317e+07	1.03029e+07	1.27456	0.00357317	NO
A2AQA1	A2AQA1	ENSMUSG00000074731	545471	Zfp345	zinc finger protein 345	7	3	0	17.8	8	0	1169	464960	489670	482860	579710	536320	488210	479163	534747	-1.116	0.112712	NO
Q8C4G3	Q8C4G3	ENSMUSG00000027546	11981	Atp9a	ATPase, class II, type 9A	20	15	15	19.9	16.9	16.9	1170	4231800	4369500	4004300	4106800	4093700	4157500	4.20187e+06	4.11933e+06	1.02004	0.48826	NO
A2AQE2	A2AQE2	ENSMUSG00000035093	70354	Secisbp2l	SECIS binding protein 2-like	16	16	16	18.4	18.4	18.4	1171	4808100	4906500	4849000	5853400	5779100	5786300	4.85453e+06	5.80627e+06	-1.19605	1.36721e-05	NO
A2AQH3	A2AQH3	ENSMUSG00000027177	15259	Hipk3	homeodomain interacting protein kinase 3	1	1	1	1.6	1.6	1.6	1172	104670	124890	107940	157240	152420	177990	112500	162550	-1.44489	0.00757038	NO
A2AQH4	A2AQH4	ENSMUSG00000036959	320376	Bcorl1	BCL6 co-repressor-like 1	9	9	9	6.6	6.6	6.6	1173	1735000	1859800	1703600	2031600	2002800	1921500	1.76613e+06	1985300	-1.12409	0.0194406	NO
A2AQJ5	A2AQJ5	ENSMUSG00000033808	211499	Tmem87a	transmembrane protein 87A	10	10	10	18.4	18.4	18.4	1174	9043500	9176200	9176400	10582000	9879900	10789000	9.13203e+06	1.0417e+07	-1.14071	0.00994487	NO
A2AQJ8	A2AQJ8	ENSMUSG00000062646	76051	Ganc	glucosidase, alpha; neutral C	8	8	8	10.6	10.6	10.6	1175	2060600	2104200	1884900	1776600	1693300	1769200	2.01657e+06	1.74637e+06	1.15472	0.0200055	NO
A2AQN5	A2AQN5	ENSMUSG00000027605	60525	Acss2	acyl-CoA synthetase short-chain family member 2	21	21	21	29	29	29	1176	20821000	20085000	20754000	17337000	17715000	17628000	2.05533e+07	17560000	1.17046	0.000331329	NO
A2AQR4	A2AQR4	ENSMUSG00000027551	22722	Zfp64	zinc finger protein 64	6	6	5	10.7	10.7	9.3	1177	2133400	2167400	2073600	2473300	2185500	2635300	2124800	2.43137e+06	-1.14428	0.0846218	NO
A2AQT8	A2AQT8	ENSMUSG00000026766	109129	Mmadhc	methylmalonic aciduria (cobalamin deficiency) cblD type, with homocystinuria	2	2	2	15.1	15.1	15.1	1178	85718	131530	70752	64292	87530	76730	96000	76184	1.26011	0.366483	NO
A2AQV2	A2AQV2	ENSMUSG00000074916	72136	Chst14	carbohydrate sulfotransferase 14	8	8	7	28.5	28.5	24.8	1179	2763100	2740200	2643900	2659300	2849600	2733900	2.71573e+06	2747600	-1.01173	0.655975	NO
A2AQY8	A2AQY8	ENSMUSG00000039648	70266	Kyat1	kynurenine aminotransferase 1	4	4	4	10.7	10.7	10.7	1180	3115900	3149200	2938700	2445200	2395700	2426800	3.06793e+06	2.42257e+06	1.2664	0.00064608	NO
A2AR02	A2AR02	ENSMUSG00000042133	228005	Ppig	peptidyl-prolyl isomerase G (cyclophilin G)	21	21	21	23.4	23.4	23.4	1181	27149000	27064000	26500000	29833000	30695000	30709000	2.69043e+07	3.04123e+07	-1.13039	0.000582831	NO
A2AR56	A2AR56	ENSMUSG00000027238	228564	Frmd5	FERM domain containing 5	22	22	3	41.2	41.2	4.7	1182	17940000	17413000	16891000	18251000	18388000	18507000	1.74147e+07	18382000	-1.05555	0.0361095	NO
H3BLS1	H3BLS1	ENSMUSG00000039826	227682	Trub2	TruB pseudouridine (psi) synthase family member 2	2	2	2	18.2	18.2	18.2	1183	250640	239560	234540	223250	249460	186830	241580	219847	1.09886	0.31139	NO
A2ARI4-2	A2ARI4	ENSMUSG00000050199	107515	Lgr4	leucine-rich repeat-containing G protein-coupled receptor 4	9	9	9	9.4	9.4	9.4	1184	4235000	4404700	4227700	5943100	5690200	5782700	4.28913e+06	5.80533e+06	-1.3535	8.57459e-05	NO
A2ARL4	A2ARL4	ENSMUSG00000078894	100504263	2210418O10Rik	RIKEN cDNA 2210418O10 gene	3	1	1	23.9	6.7	6.7	1185	328110	327460	249710	301560	284000	302720	301760	296093	1.01914	0.842422	NO
A2ARP8	A2ARP8	ENSMUSG00000027254	17754	Map1a	microtubule-associated protein 1 A	52	50	50	20.5	19.7	19.7	1186	23110000	23761000	22439000	28875000	29189000	29186000	2.31033e+07	2.90833e+07	-1.25884	0.000111641	NO
A2ART0	A2ART0	ENSMUSG00000078903	665001	Gm14391	predicted gene 14391	11	11	1	34.8	34.8	2	1187	9884700	10086000	9664500	10129000	10067000	10827000	9878400	10341000	-1.04683	0.164656	NO
A2ARV4	A2ARV4	ENSMUSG00000027070	14725	Lrp2	low density lipoprotein receptor-related protein 2	98	98	98	22.7	22.7	22.7	1188	88577000	90940000	88482000	26365000	26036000	27229000	89333000	2.65433e+07	3.36555	2.30303e-07	YES
A2ARW5	A2ARW5	ENSMUSG00000078905	664987	Gm14393	predicted gene 14393	3	1	0	20.3	8	0	1189	184180	142370	167330	205500	198560	206560	164627	203540	-1.23637	0.0349207	NO
A2ARZ3	A2ARZ3	ENSMUSG00000075249	241516	Fsip2	fibrous sheath-interacting protein 2	3	3	3	0.5	0.5	0.5	1190	4519600	4549300	4687200	4484100	4342400	4730700	4.58537e+06	4.51907e+06	1.01467	0.622959	NO
E9QAM5	E9QAM5	ENSMUSG00000027580	229003	Helz2	helicase with zinc finger 2, transcriptional coactivator	67	67	67	28	28	28	1191	24949000	26525000	25012000	32013000	31209000	31734000	2.54953e+07	31652000	-1.24148	0.000406886	NO
A2AS45	A2AS45	ENSMUSG00000026991	227937	Pkp4	plakophilin 4	22	21	21	22.6	22	22	1192	5990900	7111000	6258900	6285600	6140300	6365500	6453600	6263800	1.0303	0.610552	NO
A2AS55	A2AS55	ENSMUSG00000047909	320816	Ankrd16	ankyrin repeat domain 16	4	4	4	8.3	8.3	8.3	1193	842800	921150	851730	1095500	967420	977610	871893	1013510	-1.16242	0.0419133	NO
O54826	O54826	ENSMUSG00000026743	17354	Mllt10	myeloid/lymphoid or mixed-lineage leukemia; translocated to, 10	6	6	5	7.6	7.6	6.4	1194	18448000	18158000	17241000	19627000	20196000	20008000	17949000	1.99437e+07	-1.11113	0.00758985	NO
A2AS98	A2AS98	ENSMUSG00000027002	50884	Nckap1	NCK-associated protein 1	44	44	42	33.4	33.4	32	1195	56310000	53250000	52244000	59860000	58022000	59914000	5.39347e+07	5.92653e+07	-1.09884	0.0177487	NO
A2ASR8	A2ASR8	ENSMUSG00000026739	12151	Bmi1	Bmi1 polycomb ring finger oncogene	5	2	2	18.8	9.6	9.6	1196	1009000	1250300	1001500	1175100	1183000	1080600	1.08693e+06	1.14623e+06	-1.05456	0.537707	NO
A2ASX1	A2ASX1	ENSMUSG00000026888	50915	Grb14	growth factor receptor bound protein 14	6	1	1	23.5	6.3	6.3	1197	235320	275420	225320	225800	227920	277700	245353	243807	1.00634	0.949272	NO
A2ASZ8-4	A2ASZ8	ENSMUSG00000026819	227731	Slc25a25	solute carrier family 25 (mitochondrial carrier, phosphate carrier), member 25	8	8	7	14.7	14.7	13.1	1198	4074700	4309400	4182300	4130900	3901700	3924000	4188800	3.98553e+06	1.051	0.110904	NO
A2AT37	A2AT37	ENSMUSG00000043241	326622	Upf2	UPF2 regulator of nonsense transcripts homolog (yeast)	49	49	49	35.2	35.2	35.2	1199	28167000	27636000	27590000	32303000	31335000	33649000	2.77977e+07	32429000	-1.16661	0.00264928	NO
A2ATI9	A2ATI9	ENSMUSG00000014959	70231	Gorasp2	golgi reassembly stacking protein 2	16	16	15	39.2	39.2	37.4	1200	20861000	19186000	19087000	22038000	21680000	22507000	1.97113e+07	22075000	-1.11991	0.0192394	NO
A2ATP6	A2ATP6	ENSMUSG00000027201	17876	Myef2	myelin basic protein expression factor 2, repressor	43	1	1	59.3	3.7	3.7	1201	171430	184020	165120	180160	157610	225700	173523	187823	-1.08241	0.529223	NO
A2ATR8	A2ATR8	ENSMUSG00000023224	12258	Serping1	serine (or cysteine) peptidase inhibitor, clade G, member 1	1	1	1	2.9	2.9	2.9	1202	430340	390590	388040	268130	299280	278400	402990	281937	1.42936	0.00182837	NO
G3X8X3	G3X8X3	ENSMUSG00000027075	72401	Slc43a1	solute carrier family 43, member 1	2	2	2	5.3	5.3	5.3	1203	509270	522460	504870	573120	463140	525590	512200	520617	-1.01643	0.807174	NO
A2ATU0	A2ATU0	ENSMUSG00000025815	209692	Dhtkd1	dehydrogenase E1 and transketolase domain containing 1	19	19	19	25.6	25.6	25.6	1204	15600000	15422000	15155000	10412000	10343000	10894000	1.53923e+07	1.05497e+07	1.45904	2.35405e-05	NO
A2AU52	A2AU52	ENSMUSG00000056941	99311	Commd7	COMM domain containing 7	4	4	4	20.9	20.9	20.9	1205	4810700	4755600	4242800	5170300	5105900	5212600	4.60303e+06	5.16293e+06	-1.12164	0.0379576	NO
A2AUD5	A2AUD5	ENSMUSG00000000827	66314	Tpd52l2	tumor protein D52-like 2	18	18	5	64.2	64.2	14.4	1206	10583000	10051000	9786500	11379000	11321000	11354000	1.01402e+07	1.13513e+07	-1.11944	0.00670732	NO
A2AUK8	A2AUK8	ENSMUSG00000027624	13821	Epb41l1	erythrocyte membrane protein band 4.1 like 1	39	1	0	44.8	2.4	0	1207	252350	376910	304090	342800	448650	349320	311117	380257	-1.22223	0.237204	NO
A2AUM0	A2AUM0	ENSMUSG00000005102	27103	Eif2ak4	eukaryotic translation initiation factor 2 alpha kinase 4	29	29	29	19.3	19.3	19.3	1208	7750200	8620900	7680700	8667900	8797100	9160100	8.01727e+06	8.87503e+06	-1.10699	0.0633446	NO
A2AUM9	A2AUM9	ENSMUSG00000068394	99100	Cep152	centrosomal protein 152	22	21	21	16.1	15.6	15.6	1209	4233100	4260700	4402000	4952500	5085800	5145600	4298600	5061300	-1.17743	0.000595488	NO
B7ZD29	B7ZD29	ENSMUSG00000026883	69601	Dab2ip	disabled 2 interacting protein	17	14	14	14.5	12.5	12.5	1210	3011400	3276300	3110900	3540700	3448500	3529500	3.13287e+06	3.50623e+06	-1.11918	0.010628	NO
A2AUY4	A2AUY4	ENSMUSG00000026987	407823	Baz2b	bromodomain adjacent to zinc finger domain, 2B	35	35	1	21.3	21.3	1.5	1211	12232000	12171000	11921000	12900000	12628000	13005000	12108000	1.28443e+07	-1.06081	0.00748044	NO
A2AUY4-2	A2AUY4	ENSMUSG00000026987	407823	Baz2b	bromodomain adjacent to zinc finger domain, 2B	35	1	1	20	0.5	0.5	1212	145970	121640	102190	128510	76725	136530	123267	113922	1.08203	0.700692	NO
A2AVJ7	A2AVJ7	ENSMUSG00000027422	81910	Rrbp1	ribosome binding protein 1	142	142	142	71.8	71.8	71.8	1213	277160000	284800000	273640000	322950000	321490000	327380000	2.78533e+08	323940000	-1.16302	0.000264053	NO
P0C090	P0C090	ENSMUSG00000075376	319817	Rc3h2	ring finger and CCCH-type zinc finger domains 2	7	7	7	6.2	6.2	6.2	1214	3360600	3582700	3720700	4297500	4487100	4251700	3.55467e+06	4.34543e+06	-1.22246	0.00341353	NO
A2AW86	A2AW86	ENSMUSG00000026980	17076	Ly75	lymphocyte antigen 75	16	16	16	9.5	9.5	9.5	1215	4666800	4692000	4798500	4662100	4321700	4373100	4719100	4452300	1.05992	0.0782314	NO
A2AWA9	A2AWA9	ENSMUSG00000035437	227800	Rabgap1	RAB GTPase activating protein 1	45	45	41	41.4	41.4	38.3	1216	30025000	30500000	28977000	33140000	32964000	33228000	29834000	3.31107e+07	-1.10983	0.00199598	NO
A2AWF8	A2AWF8	ENSMUSG00000025314	19271	Ptprj	protein tyrosine phosphatase, receptor type, J	7	7	7	5.6	5.6	5.6	1217	4080700	4206700	4124300	4460800	4442600	4689900	4.13723e+06	4531100	-1.0952	0.0109103	NO
A2AWJ3	A2AWJ3	ENSMUSG00000026856	57170	Dolpp1	dolichyl pyrophosphate phosphatase 1	1	1	1	9.7	9.7	9.7	1218	279630	260760	273750	260650	327950	287720	271380	292107	-1.07638	0.365616	NO
E9QLG3	E9QLG3	ENSMUSG00000033943	29808	Mga	MAX gene associated	42	42	42	16.1	16.1	16.1	1219	14846000	14763000	14522000	16551000	16608000	16803000	1.47103e+07	16654000	-1.13213	9.53465e-05	NO
A2AWP8-3	A2AWP8	ENSMUSG00000040964	72754	Arhgef10l	Rho guanine nucleotide exchange factor (GEF) 10-like	5	5	5	5.1	5.1	5.1	1220	361890	462970	417060	435240	400750	465850	413973	433947	-1.04825	0.596202	NO
Z4YN62	Z4YN62	ENSMUSG00000059995	217218	Atxn7l3	ataxin 7-like 3	3	3	3	10	10	10	1221	1349000	1389700	1272400	1189000	1246000	1104000	1.33703e+06	1.17967e+06	1.1334	0.0428114	NO
A2AWT5	A2AWT5	ENSMUSG00000020923	21429	Ubtf	upstream binding transcription factor, RNA polymerase I	59	59	58	56.9	56.9	54.7	1222	90193000	90232000	87014000	97620000	96972000	100730000	8.91463e+07	9.84407e+07	-1.10426	0.00413035	NO
A2BDQ4	A2BDQ4	ENSMUSG00000028289	13841	Epha7	Eph receptor A7	9	6	6	9.5	6.8	6.8	1223	1258200	1358300	1202400	1152100	1211500	1255000	1.27297e+06	1206200	1.05535	0.287686	NO
A2BDX3	A2BDX3	ENSMUSG00000074576	69372	Mocs3	molybdenum cofactor synthesis 3	21	21	21	53.5	53.5	53.5	1224	18575000	18946000	16845000	20454000	20109000	21216000	18122000	20593000	-1.13635	0.0271089	NO
A2BE28-2	A2BE28	ENSMUSG00000057421	76130	Las1l	LAS1-like (S. cerevisiae)	30	30	30	42.3	42.3	42.3	1225	10716000	11036000	10451000	12608000	12759000	12846000	1.07343e+07	1.27377e+07	-1.18663	0.000394317	NO
A2BE93	A2BE93	ENSMUSG00000054766	56086	Set	SET nuclear oncogene	20	20	6	56.7	56.7	18.1	1226	81608000	85542000	83346000	107010000	110810000	108620000	8.34987e+07	1.08813e+08	-1.30317	8.95652e-05	NO
A2BEF2	A2BEF2	ENSMUSG00000000881	53310	Dlg3	discs large MAGUK scaffold protein 3	6	2	2	6.6	3.7	3.7	1227	1042200	1005300	995440	1206400	1149500	1052600	1.01431e+06	1.13617e+06	-1.12013	0.0608593	NO
A2BFB0	A2BFB0	ENSMUSG00000017801	21428	Mlx	MAX-like protein X	4	4	4	17.8	17.8	17.8	1228	1378800	1404700	1357500	1344900	1363000	1363500	1.38033e+06	1.35713e+06	1.01709	0.195788	NO
A2BFG8	A2BFG8	ENSMUSG00000074519	626848	Zfp971	zinc finger protein 971	5	2	1	13.2	4.7	3	1229	194320	238060	235970	241680	225040	180090	222783	215603	1.0333	0.773021	NO
A2BG91	A2BG91	ENSMUSG00000078877	100039123	Gm14295	predicted gene 14295	10	4	0	29.1	6.2	0	1230	1060800	994700	1039000	1049400	1070500	1096700	1031500	1072200	-1.03946	0.162105	NO
A2BGI8	A2BGI8	ENSMUSG00000060288	66101	Ppih	peptidyl prolyl isomerase H	14	14	14	69.6	69.6	69.6	1231	30368000	28384000	28375000	33226000	33303000	34345000	2.90423e+07	3.36247e+07	-1.15778	0.00371686	NO
E9QAQ7	E9QAQ7	ENSMUSG00000007880	93760	Arid1a	AT rich interactive domain 1A (SWI-like)	54	54	52	31.8	31.8	30.7	1232	35786000	36154000	34026000	40206000	39351000	40937000	35322000	4.01647e+07	-1.1371	0.00377183	NO
Q62012	Q62012	ENSMUSG00000094885	18422	Ott	ovary testis transcribed	4	4	4	10	10	10	1233	1645600	1686800	1503000	1476300	1482200	1570000	1611800	1509500	1.06777	0.181886	NO
A2BI12	A2BI12	ENSMUSG00000028484	101739	Psip1	PC4 and SFRS1 interacting protein 1	33	1	1	71.3	4	4	1234	88853	101360	77403	73729	61367	91992	89205.3	75696	1.17847	0.296757	NO
A2BI37	A2BI37	ENSMUSG00000031351	22673	Zfp185	zinc finger protein 185	3	3	3	9.1	9.1	9.1	1235	754610	751180	762300	777960	850520	813100	756030	813860	-1.07649	0.0526031	NO
A2BIN1	A2BIN1	ENSMUSG00000078680	100039008	Mup10	major urinary protein 10	9	1	0	57.2	6.1	0	1236	419070	411340	354290	98194	126910	110790	394900	111965	3.52701	0.000212758	YES
Q8C8V1-3	Q8C8V1	ENSMUSG00000034430	80292	Zxdc	ZXD family zinc finger C	1	1	1	2	2	2	1237	173340	158360	144970	197590	213220	208070	158890	206293	-1.29834	0.00725683	NO
Q58EV3	Q58EV3	ENSMUSG00000073842	100041658	Mup7	major urinary protein 7	9	1	1	57.2	3.9	3.9	1238	918180	917520	966360	122200	80233	100030	934020	100821	9.26414	2.06867e-06	YES
A2CG49-7	A2CG49	ENSMUSG00000061751	545156	Kalrn	kalirin, RhoGEF kinase	6	3	3	2.2	1.3	1.3	1239	1831200	1871900	1781400	1976600	1843300	1936700	1.82817e+06	1.91887e+06	-1.04961	0.128121	NO
A2CG63-2	A2CG63	ENSMUSG00000039219	94246	Arid4b	AT rich interactive domain 4B (RBP1-like)	27	27	24	24.4	24.4	22.8	1240	13722000	13335000	12882000	14308000	14511000	14789000	13313000	14536000	-1.09187	0.011977	NO
A2RSJ4	A2RSJ4	ENSMUSG00000019951	75089	Uhrf1bp1l	UHRF1 (ICBP90) binding protein 1-like	33	33	32	24.2	24.2	24.2	1241	11672000	12753000	11689000	13364000	13279000	13706000	12038000	1.34497e+07	-1.11727	0.0206717	NO
A2RSQ0	A2RSQ0	ENSMUSG00000030313	320560	Dennd5b	DENN/MADD domain containing 5B	12	9	9	11.9	9.4	9.4	1242	1249000	1505900	1227900	1383800	1596100	1504400	1327600	1.49477e+06	-1.12592	0.19811	NO
A2RSX7	A2RSX7	ENSMUSG00000048495	68736	Tyw5	tRNA-yW synthesizing protein 5	9	9	9	44.1	44.1	44.1	1243	4101700	4103200	3973500	4808700	4537700	4616400	4.05947e+06	4.65427e+06	-1.14652	0.00285976	NO
A2RSX9	A2RSX9	ENSMUSG00000074513	99889	Arfip1	ADP-ribosylation factor interacting protein 1	20	1	1	63.3	4.1	4.1	1244	296150	328290	292050	360790	260140	399900	305497	340277	-1.11385	0.465673	NO
A2RSY1-2	A2RSY1	ENSMUSG00000010453	226976	Kansl3	KAT8 regulatory NSL complex subunit 3	21	21	21	27.9	27.9	27.9	1245	9648100	12419000	10282000	11098000	11728000	11980000	1.0783e+07	11602000	-1.07595	0.403883	NO
A2RT67	A2RT67	ENSMUSG00000036661	105841	Dennd3	DENN/MADD domain containing 3	8	8	8	8.5	8.5	8.5	1246	1709000	1830900	1653600	1675100	1818000	1876100	1.73117e+06	1.78973e+06	-1.03383	0.501824	NO
S4R265	S4R265	ENSMUSG00000029422	208606	Rsrc2	arginine/serine-rich coiled-coil 2	12	12	1	29.2	29.2	3.1	1247	10752000	10766000	10072000	11541000	11113000	11845000	10530000	1.14997e+07	-1.09209	0.0360516	NO
A3KFM7-2	A3KFM7	ENSMUSG00000057133	71389	Chd6	chromodomain helicase DNA binding protein 6	31	20	20	12.1	8.4	8.4	1248	5481700	5431000	5478500	5980000	6005400	6054200	5.46373e+06	6013200	-1.10057	3.57243e-05	NO
A3KG59	A3KG59	ENSMUSG00000054659	242377	Pm20d2	peptidase M20 domain containing 2	8	8	8	25.1	25.1	25.1	1249	3972600	3762100	4187100	4234000	4272900	4087800	3.97393e+06	4.19823e+06	-1.05644	0.171976	NO
A3KG93	A3KG93	ENSMUSG00000036940	99982	Kdm1a	lysine (K)-specific demethylase 1A	36	36	36	50.1	50.1	50.1	1250	34243000	33828000	32621000	36878000	36914000	38261000	33564000	37351000	-1.11283	0.00472785	NO
A3KGB4	A3KGB4	ENSMUSG00000042473	245638	Tbc1d8b	TBC1 domain family, member 8B	30	30	29	28.3	28.3	27.3	1251	15349000	15730000	14990000	16370000	16017000	16456000	1.53563e+07	16281000	-1.06021	0.0215038	NO
A3KGG8	A3KGG8	ENSMUSG00000027331	51944	Knstrn	kinetochore-localized astrin/SPAG5 binding	9	9	9	35.9	35.9	35.9	1252	5246200	4807700	4889800	6087800	5938900	5905200	4.98123e+06	5977300	-1.19996	0.00240173	NO
A3KGI3	A3KGI3	ENSMUSG00000027326	76464	Knl1	kinetochore scaffold 1	17	17	17	8.8	8.8	8.8	1253	7285800	8096300	7449000	8278300	8391000	8417100	7.61037e+06	8.36213e+06	-1.09878	0.0401974	NO
E9Q5A8	E9Q5A8	ENSMUSG00000038241	16328	Cep250	centrosomal protein 250	18	18	18	8.2	8.2	8.2	1254	9531400	10619000	10024000	10682000	10413000	11762000	1.00581e+07	1.09523e+07	-1.0889	0.159655	NO
A3KGL0	A3KGL0	ENSMUSG00000012117	67422	Dhdds	dehydrodolichyl diphosphate synthase	7	7	7	25.8	25.8	25.8	1255	2525400	2531500	2407000	2124300	1991100	2221600	2.48797e+06	2.11233e+06	1.17783	0.00860163	NO
A3KGU7	A3KGU7	ENSMUSG00000057738	20740	Sptan1	spectrin alpha, non-erythrocytic 1	243	1	0	75.9	0.8	0	1256	627840	619690	583280	348040	392370	360890	610270	367100	1.66241	0.000214872	YES
A3KGV1-2	A3KGV1	ENSMUSG00000026790	18286	Odf2	outer dense fiber of sperm tails 2	28	28	28	39	39	39	1257	12263000	12764000	11788000	11793000	11199000	11270000	1.22717e+07	1.14207e+07	1.07451	0.0656938	NO
A3KGW5	A3KGW5	ENSMUSG00000039787	99151	Cercam	cerebral endothelial cell adhesion molecule	14	14	14	20.3	20.3	20.3	1258	7950000	8220400	7455900	8476300	8237400	8531700	7.87543e+06	8.41513e+06	-1.06853	0.0889959	NO
A3KMF4	A3KMF4	ENSMUSG00000029313	17355	Aff1	AF4/FMR2 family, member 1	4	4	4	4.1	4.1	4.1	1259	629050	658220	673530	684000	743100	783160	653600	736753	-1.12722	0.0581879	NO
A3KMP2	A3KMP2	ENSMUSG00000035944	239570	Ttc38	tetratricopeptide repeat domain 38	12	12	12	32.3	32.3	32.3	1260	2502000	2630300	2315700	2709000	2739200	2655500	2.48267e+06	2.70123e+06	-1.08804	0.0818882	NO
D3Z6V7	D3Z6V7	ENSMUSG00000041115	245666	Iqsec2	IQ motif and Sec7 domain 2	10	4	4	10.5	5.6	5.6	1261	1348700	1423200	1326600	1508200	1488600	1508400	1.36617e+06	1.50173e+06	-1.09923	0.0106066	NO
A4QPC5	A4QPC5	ENSMUSG00000022225	17228	Cma1	chymase 1, mast cell	5	5	5	22.3	22.3	22.3	1262	6790800	7134800	6403100	4499200	4384800	4183500	6.77623e+06	4.35583e+06	1.55567	0.000465933	YES
P15307	P15307	ENSMUSG00000020275	19696	Rel	reticuloendotheliosis oncogene	17	15	15	30.8	29.3	29.3	1263	10467000	10891000	10353000	11065000	11142000	11383000	1.05703e+07	1.11967e+07	-1.05925	0.0298571	NO
Q99NH2	Q99NH2	ENSMUSG00000025812	93742	Pard3	par-3 family cell polarity regulator	44	44	1	36.5	36.5	1.1	1264	20057000	20261000	19501000	23295000	23083000	23121000	1.99397e+07	2.31663e+07	-1.16182	0.000166558	NO
A6H5X4-2	A6H5X4	ENSMUSG00000068245	219132	Phf11d	PHD finger protein 11D	2	2	2	6.7	6.7	6.7	1265	1134600	1131300	1051500	1138300	1137800	1072600	1105800	1.11623e+06	-1.00944	0.779518	NO
A6H5Y3	A6H5Y3	ENSMUSG00000021311	238505	Mtr	5-methyltetrahydrofolate-homocysteine methyltransferase	37	37	34	30.6	30.6	28.6	1266	18610000	18764000	18135000	20052000	20230000	19983000	18503000	2.00883e+07	-1.08568	0.00145331	NO
A6H5Z3	A6H5Z3	ENSMUSG00000033769	75914	Exoc6b	exocyst complex component 6B	25	25	24	30.9	30.9	29.9	1267	10138000	11171000	10179000	12138000	11485000	11763000	10496000	1.17953e+07	-1.12379	0.0283934	NO
A6H611	A6H611	ENSMUSG00000021993	70478	Mipep	mitochondrial intermediate peptidase	19	19	19	28.1	28.1	28.1	1268	13872000	14106000	14101000	14399000	14323000	14731000	1.40263e+07	1.44843e+07	-1.03265	0.0357765	NO
A6H619	A6H619	ENSMUSG00000038611	101471	Phrf1	PHD and ring finger domains 1	19	18	17	13.7	13.3	12.8	1269	13629000	13597000	13557000	14848000	15182000	15603000	1.35943e+07	15211000	-1.11892	0.00180823	NO
A6H630	A6H630	ENSMUSG00000061759	73419	Armt1	acidic residue methyltransferase 1	16	16	16	36.2	36.2	36.2	1270	9731000	9613800	9432000	10416000	10456000	10944000	9.59227e+06	1.06053e+07	-1.10561	0.00603856	NO
G5E8Q7	G5E8Q7	ENSMUSG00000024790	66406	Sac3d1	SAC3 domain containing 1	6	6	6	18.5	18.5	18.5	1271	1508600	1570700	1553600	1791900	1818800	1806200	1544300	1.80563e+06	-1.16922	0.000201313	NO
A6H6A9	A6H6A9	ENSMUSG00000026721	29809	Rabgap1l	RAB GTPase activating protein 1-like	25	23	20	28.7	27.9	24.5	1272	11934000	12002000	11754000	13560000	13644000	13967000	1.18967e+07	1.37237e+07	-1.15357	0.000224973	NO
A6H6A9-3	A6H6A9	ENSMUSG00000026721	29809	Rabgap1l	RAB GTPase activating protein 1-like	19	14	14	49.2	34.9	34.9	1273	8869100	8682700	8624800	9136100	9068400	9408900	8.72553e+06	9.20447e+06	-1.05489	0.0198499	NO
A6H8H2-2	A6H8H2	ENSMUSG00000038024	329877	Dennd4c	DENN/MADD domain containing 4C	52	52	52	30.4	30.4	30.4	1274	18703000	18817000	18170000	20693000	21356000	21272000	1.85633e+07	21107000	-1.13703	0.000912415	NO
A6MDD2	A6MDD2	ENSMUSG00000026204	19275	Ptprn	protein tyrosine phosphatase, receptor type, N	3	3	3	5	5	5	1275	428830	913380	416300	508040	515060	532350	586170	518483	1.13055	0.700639	NO
A6P3E4	A6P3E4	ENSMUSG00000021936	26419	Mapk8	mitogen-activated protein kinase 8	20	15	11	50.5	40.1	32.8	1276	5951500	6333700	5364000	6458400	6361200	6682400	5.88307e+06	6.50067e+06	-1.10498	0.106605	NO
A6PW84	A6PW84	ENSMUSG00000028641	56401	P3h1	prolyl 3-hydroxylase 1	33	33	32	47.9	47.9	46.8	1277	37696000	39759000	37795000	40694000	40584000	41545000	3.84167e+07	40941000	-1.06571	0.026679	NO
A6PWR8	A6PWR8	ENSMUSG00000020905	216835	Usp43	ubiquitin specific peptidase 43	7	7	7	6.4	6.4	6.4	1278	1488700	1597300	1512500	1387500	1478500	1410300	1.53283e+06	1.42543e+06	1.07535	0.0661851	NO
A6PWX1	A6PWX1	ENSMUSG00000015488	381356	Cacfd1	calcium channel flower domain containing 1	2	2	2	22.9	22.9	22.9	1279	3501900	3499900	3518200	4060700	4036900	3964000	3.50667e+06	4.02053e+06	-1.14654	6.5152e-05	NO
A6PWY4-2	A6PWY4	ENSMUSG00000027242	241627	Wdr76	WD repeat domain 76	6	6	6	14.5	14.5	14.5	1280	1966800	2036800	1864900	2275400	2143400	2227500	1.95617e+06	2.21543e+06	-1.13254	0.014731	NO
A6X8Z5	A6X8Z5	ENSMUSG00000022799	12549	Arhgap31	Rho GTPase activating protein 31	40	40	40	39.2	39.2	39.2	1281	19823000	19253000	18695000	21383000	21038000	21754000	19257000	2.13917e+07	-1.11085	0.00520982	NO
A6X919	A6X919	ENSMUSG00000043067	244745	Dpy19l1	dpy-19-like 1 (C. elegans)	9	9	9	18.6	18.6	18.6	1282	2284400	2391700	2224200	2633200	2640200	2546500	2300100	2.60663e+06	-1.13327	0.00596598	NO
A6XDB1	A6XDB1	ENSMUSG00000021699	238871	Pde4d	phosphodiesterase 4D, cAMP specific	5	5	5	12.1	12.1	12.1	1284	809920	785710	817190	1058700	1074300	977460	804273	1036820	-1.28914	0.00179303	NO
A6ZI44	A6ZI44	ENSMUSG00000030695	11674	Aldoa	aldolase A, fructose-bisphosphate	47	2	2	88.5	7.7	7.7	1285	1392700	1556800	1616600	1349100	1330500	1229000	1.52203e+06	1.30287e+06	1.16822	0.0459325	NO
A6ZI47	A6ZI47	ENSMUSG00000063129	79459	Aldoart2	aldolase 1 A, retrogene 2	19	3	3	35.7	8.8	8.8	1286	4084200	4014200	4004800	4985400	4765900	4608100	4034400	4.78647e+06	-1.18641	0.00258059	NO
A7ISP9	A7ISP9	ENSMUSG00000032624	78798	Eml4	echinoderm microtubule associated protein like 4	38	2	2	34.7	1.8	1.8	1287	680220	605130	618200	669430	788210	686660	634517	714767	-1.12647	0.140182	NO
A7M7S2	A7M7S2	ENSMUSG00000020289	17168	Nprl3	nitrogen permease regulator-like 3	6	6	6	15.6	15.6	15.6	1288	816800	893930	916750	1027700	1032600	1049800	875827	1036700	-1.18368	0.00654322	NO
H9KV13	H9KV13	ENSMUSG00000070644	214253	Etnk2	ethanolamine kinase 2	3	3	3	10.6	10.6	10.6	1289	1679000	1705200	1577000	1716000	1940500	1867400	1.65373e+06	1841300	-1.11342	0.0710545	NO
A7RDN6	A7RDN6	ENSMUSG00000071573	67795	Rnls	renalase, FAD-dependent amine oxidase	4	4	4	12.3	12.3	12.3	1290	861540	804550	821320	694900	775730	680030	829137	716887	1.15658	0.0304528	NO
A8C756	A8C756	ENSMUSG00000024251	240174	Thada	thyroid adenoma associated	42	42	42	23.4	23.4	23.4	1291	13663000	19384000	13682000	17601000	18651000	29810000	1.55763e+07	2.20207e+07	-1.41373	0.212238	NO
Q9JL15	Q9JL15	ENSMUSG00000057554	56048	Lgals8	lectin, galactose binding, soluble 8	11	11	11	38.3	38.3	38.3	1292	5100600	5001100	4767600	5758300	5467400	5694400	4.95643e+06	5.64003e+06	-1.13792	0.00668392	NO
A8DUK4	A8DUK4	ENSMUSG00000073940	101488143	Hbb-bt	hemoglobin, beta adult t chain	19	19	6	96.6	96.6	29.9	1293	1363300000	1390800000	1348500000	1055400000	1084100000	1091200000	1.36753e+09	1076900000	1.26988	6.15034e-05	NO
A8XY18	A8XY18	ENSMUSG00000001240	54409	Ramp2	receptor (calcitonin) activity modifying protein 2	2	2	2	17.1	17.1	17.1	1294	111760	59844	99916	71461	99534	132870	90506.7	101288	-1.11913	0.672781	NO
A8Y5G9	A8Y5G9	ENSMUSG00000050188	116748	Lsm10	U7 snRNP-specific Sm-like protein LSM10	4	4	4	47.3	47.3	47.3	1295	1025600	1190100	1027400	1279100	1299500	1350800	1.08103e+06	1309800	-1.21162	0.0174432	NO
A8Y5H7	A8Y5H7	ENSMUSG00000020823	74136	Sec14l1	SEC14-like lipid binding 1	2	2	2	2.9	2.9	2.9	1296	1324500	1263300	1399300	1519000	1613700	1477600	1.32903e+06	1.53677e+06	-1.1563	0.0210156	NO
Q9CWS4	Q9CWS4	ENSMUSG00000029034	71957	Ints11	integrator complex subunit 11	15	15	15	27.7	27.7	27.7	1297	13008000	12981000	12609000	11306000	11219000	11208000	12866000	1.12443e+07	1.14422	0.000255267	NO
Q8CFI5	Q8CFI5	ENSMUSG00000043572	230577	Pars2	prolyl-tRNA synthetase (mitochondrial)(putative)	8	8	8	22.5	22.5	22.5	1298	4138700	3832700	3903700	4771600	4435300	4848800	3.95837e+06	4.68523e+06	-1.18363	0.00981922	NO
Q8JZN1	Q8JZN1	ENSMUSG00000040950	216864	Mgl2	macrophage galactose N-acetyl-galactosamine specific lectin 2	12	4	4	31	9.3	9.3	1299	1135800	1027400	974760	1225300	1196000	1227300	1.04599e+06	1216200	-1.16273	0.0246422	NO
A9Z1V5	A9Z1V5	ENSMUSG00000028753	75718	Vwa5b1	von Willebrand factor A domain containing 5B1	14	14	14	14.2	14.2	14.2	1300	4416100	4922300	4651500	5039600	5174300	4747800	4663300	4.98723e+06	-1.06946	0.168494	NO
B0QZI1	B0QZI1	ENSMUSG00000002814	21975	Top3a	topoisomerase (DNA) III alpha	5	4	4	9.9	8.2	8.2	1301	874810	1080200	922350	1142800	1101300	992320	959120	1.07881e+06	-1.12479	0.193187	NO
B0QZL5	B0QZL5	ENSMUSG00000039936	18707	Pik3cd	phosphatidylinositol-4,5-bisphosphate 3-kinase catalytic subunit delta	5	5	5	4.8	4.8	4.8	1302	2069100	2016600	1863500	2200300	2241100	2163800	1.98307e+06	2.20173e+06	-1.11027	0.0290031	NO
B0QZN5	B0QZN5	ENSMUSG00000020894	22318	Vamp2	vesicle-associated membrane protein 2	8	2	2	32.5	10.4	10.4	1303	202080	156630	134970	164850	146970	131400	164560	147740	1.11385	0.487334	NO
H3BIZ8	H3BIZ8	ENSMUSG00000048277	20973	Syngr2	synaptogyrin 2	2	2	2	14.7	14.7	14.7	1304	5424400	6526100	6059400	6896100	6694500	6796700	6003300	6.79577e+06	-1.13201	0.0710629	NO
B0QZV7	B0QZV7	ENSMUSG00000010067	56289	Rassf1	Ras association (RalGDS/AF-6) domain family member 1	9	9	9	21.8	21.8	21.8	1305	3614500	3893700	3412500	3490300	3664300	3586900	3.64023e+06	3580500	1.01668	0.707716	NO
B0R017	B0R017	ENSMUSG00000026831	69327	1700007K13Rik	RIKEN cDNA 1700007K13 gene	1	1	1	21.2	21.2	21.2	1306	140290	116320	131630	93584	97180	106430	129413	99064.7	1.30635	0.0190861	NO
B0R0S4	B0R0S4	ENSMUSG00000070953	227746	Rabepk	Rab9 effector protein with kelch motifs	6	6	6	25.3	25.3	25.3	1307	2452400	2482900	2389300	3010300	2926300	2797400	2.44153e+06	2.91133e+06	-1.19242	0.00227345	NO
B0V2N1-2	B0V2N1	ENSMUSG00000013236	19280	Ptprs	protein tyrosine phosphatase, receptor type, S	25	20	19	20.6	17.4	16.7	1308	3264800	3315200	3172200	3717200	3705100	3763600	3.25073e+06	3.72863e+06	-1.14701	0.000465078	NO
B0V2P5	B0V2P5	ENSMUSG00000041268	235380	Dmxl2	Dmx-like 2	9	7	7	3.5	2.9	2.9	1309	1158500	1204300	1201900	1187900	1059800	1114300	1.18823e+06	1.12067e+06	1.06029	0.166363	NO
B0V3P4	B0V3P4	ENSMUSG00000032952	67489	Ap4b1	adaptor-related protein complex AP-4, beta 1	13	13	13	15.1	15.1	15.1	1310	5808500	7814900	6125800	7296100	7214300	7686500	6.58307e+06	7.39897e+06	-1.12394	0.271069	NO
B1APT1	B1APT1	ENSMUSG00000016386	77015	Mpped2	metallophosphoesterase domain containing 2	9	9	9	51.2	51.2	51.2	1311	4045400	3770300	3677000	4138700	4018500	3864400	3830900	4007200	-1.04602	0.264967	NO
B1APX2	B1APX2	ENSMUSG00000036046	223739	5031439G07Rik	RIKEN cDNA 5031439G07 gene	6	6	6	12.5	12.5	12.5	1312	1992500	2378000	2427400	2609800	2458900	2784700	2.26597e+06	2617800	-1.15527	0.102301	NO
Q9Z2R6	Q9Z2R6	ENSMUSG00000002058	22248	Unc119	unc-119 lipid binding chaperone	8	7	7	42.5	38.8	38.8	1314	2059200	1951900	2018500	2170700	2228200	2327200	2.00987e+06	2.24203e+06	-1.11551	0.0137815	NO
B1AQF4	B1AQF4	ENSMUSG00000003518	72349	Dusp3	dual specificity phosphatase 3 (vaccinia virus phosphatase VH1-related)	5	5	5	35.7	35.7	35.7	1315	4896900	4596000	4626400	4982000	5124800	5059700	4.70643e+06	5055500	-1.07417	0.0285389	NO
B1AQJ2	B1AQJ2	ENSMUSG00000033909	72344	Usp36	ubiquitin specific peptidase 36	26	26	26	25.4	25.4	25.4	1316	10703000	11002000	10453000	11293000	11157000	11425000	1.07193e+07	1.12917e+07	-1.05339	0.0316201	NO
B1AQR8	B1AQR8	ENSMUSG00000001123	16859	Lgals9	lectin, galactose binding, soluble 9	5	5	5	19.3	19.3	19.3	1317	3369000	3368100	3540400	4134800	3818500	4380100	3.42583e+06	4.11113e+06	-1.20004	0.0164529	NO
B1AQY2	B1AQY2	ENSMUSG00000049807	58996	Arhgap23	Rho GTPase activating protein 23	5	5	5	3.1	3.1	3.1	1318	1778500	1744600	1927700	2334000	2067000	2226000	1.81693e+06	2209000	-1.21578	0.0149396	NO
B7ZC46	B7ZC46	ENSMUSG00000018398	20362	Septin8	septin 8	21	15	15	45.5	34.3	34.3	1319	11157000	11191000	10369000	13377000	13057000	13578000	1.09057e+07	1.33373e+07	-1.22297	0.001399	NO
Q3UI47	Q3UI47	ENSMUSG00000018395	16568	Kif3a	kinesin family member 3A	37	36	35	48.9	47.3	45.7	1320	22680000	23072000	22185000	25980000	25814000	27147000	2.26457e+07	2.63137e+07	-1.16197	0.00172548	NO
B1AR09	B1AR09	ENSMUSG00000038437	246198	Mllt6	myeloid/lymphoid or mixed-lineage leukemia; translocated to, 6	4	3	3	3.9	2.7	2.7	1321	463510	489120	439420	403610	419010	469600	464017	430740	1.07725	0.246914	NO
Z4YKM2	Z4YKM2	ENSMUSG00000078695	217149	Cisd3	CDGSH iron sulfur domain 3	7	7	7	44.3	44.3	44.3	1322	5874700	6092200	5918700	5137300	4996900	5237500	5.96187e+06	5123900	1.16354	0.000961036	NO
B1AR17	B1AR17	ENSMUSG00000018474	216848	Chd3	chromodomain helicase DNA binding protein 3	57	41	33	31.4	24.1	18.2	1323	26422000	27407000	26141000	28454000	28698000	29327000	2.66567e+07	2.88263e+07	-1.08139	0.00944998	NO
B1AR50	B1AR50	ENSMUSG00000018567	56486	Gabarap	gamma-aminobutyric acid receptor associated protein	9	7	6	37.7	37.7	26.4	1324	10921000	10343000	10338000	11540000	11565000	11484000	10534000	1.15297e+07	-1.09452	0.00695123	NO
B1ARD6	B1ARD6	ENSMUSG00000069793	237886	Slfn9	schlafen 9	29	29	24	34.8	34.8	28	1325	13063000	12902000	12835000	14078000	13928000	13965000	1.29333e+07	1.39903e+07	-1.08173	0.000202157	NO
B1ART1	B1ART1	ENSMUSG00000020220	230895	Vps13d	vacuolar protein sorting 13D	57	57	57	14.6	14.6	14.6	1326	20663000	21197000	20579000	21402000	21165000	21798000	20813000	21455000	-1.03085	0.0743411	NO
B1ARW4	B1ARW4	ENSMUSG00000028648	595136	Ndufs5	NADH:ubiquinone oxidoreductase core subunit S5	7	7	7	67	67	67	1327	13053000	11846000	12160000	10579000	10792000	10990000	12353000	10787000	1.14517	0.0146678	NO
B1AS37	B1AS37	ENSMUSG00000061887	72475	Ssbp3	single-stranded DNA binding protein 3	5	5	4	13.6	13.6	10.9	1328	3346700	3400500	3166900	3820200	3990300	3897000	3304700	3902500	-1.18089	0.00225673	NO
B1ASA5	B1ASA5	ENSMUSG00000028799	230761	Zfp362	zinc finger protein 362	10	7	7	27.5	20.8	20.8	1329	2933500	3010600	3106100	3495700	3491900	3215700	3.01673e+06	3401100	-1.12741	0.0217624	NO
B1ASK8	B1ASK8	ENSMUSG00000023286	140499	Ube2j2	ubiquitin-conjugating enzyme E2J 2	9	9	9	32.1	32.1	32.1	1330	3620300	3318300	3523700	3579100	3551700	3799300	3.48743e+06	3.64337e+06	-1.04471	0.258961	NO
B1ASP2	B1ASP2	ENSMUSG00000028530	16451	Jak1	Janus kinase 1	38	38	35	36.8	36.8	35.1	1331	24138000	23915000	24166000	26928000	27295000	27477000	24073000	2.72333e+07	-1.13128	6.16992e-05	NO
B1ASU9	B1ASU9	ENSMUSG00000020694	24086	Tlk2	tousled-like kinase 2 (Arabidopsis)	24	24	17	32.4	32.4	23.3	1332	12489000	15476000	12236000	14263000	14256000	14929000	1.34003e+07	1.44827e+07	-1.08077	0.366594	NO
B1ASZ3	B1ASZ3	ENSMUSG00000025059	14933	Gk	glycerol kinase	17	17	17	29.5	29.5	29.5	1333	11558000	11196000	10925000	7894000	7589000	7761600	1.12263e+07	7748200	1.4489	6.87529e-05	NO
B1AT36	B1AT36	ENSMUSG00000020720	66997	Psmd12	proteasome (prosome, macropain) 26S subunit, non-ATPase, 12	35	35	1	64.7	64.7	2.1	1334	35912000	34637000	33528000	41153000	40472000	40779000	3.46923e+07	4.08013e+07	-1.17609	0.00103747	NO
B1AT59	B1AT59	ENSMUSG00000020610	13929	Amz2	archaelysin family metallopeptidase 2	5	5	5	13.5	13.5	13.5	1335	2007600	1788800	1750200	2176700	2068100	2104500	1.84887e+06	2.11643e+06	-1.14472	0.0361622	NO
B1AT82	B1AT82	ENSMUSG00000015869	67763	Prpsap1	phosphoribosyl pyrophosphate synthetase-associated protein 1	22	22	20	63.6	63.6	58.2	1336	23959000	23790000	23557000	28637000	29166000	28709000	2.37687e+07	2.88373e+07	-1.21325	1.51329e-05	NO
B1AT85	B1AT85	ENSMUSG00000061878	20698	Sphk1	sphingosine kinase 1	2	2	2	20.7	20.7	20.7	1337	303740	306090	338650	292810	304980	314920	316160	304237	1.03919	0.409406	NO
B1AT92	B1AT92	ENSMUSG00000059923	14784	Grb2	growth factor receptor bound protein 2	23	23	23	80.8	80.8	80.8	1338	27567000	27230000	26456000	29782000	29565000	30398000	2.70843e+07	29915000	-1.10451	0.00236807	NO
B1ATB3	B1ATB3	ENSMUSG00000025572	217353	Tmc6	transmembrane channel-like gene family 6	4	4	4	5.4	5.4	5.4	1339	741600	799980	776210	930630	935230	1002100	772597	955987	-1.23737	0.00305795	NO
B1ATC3	B1ATC3	ENSMUSG00000025571	217351	Tnrc6c	trinucleotide repeat containing 6C	6	5	5	3.7	3.1	3.1	1340	1040000	1028900	1093800	1150300	1101400	1191600	1.05423e+06	1.14777e+06	-1.08872	0.0466558	NO
B1ATD5	B1ATD5	ENSMUSG00000034354	74302	Mtmr3	myotubularin related protein 3	20	20	18	23.4	23.4	22	1341	5225900	5382600	5162800	5743400	5972600	6023300	5257100	5913100	-1.12478	0.00372279	NO
B1AV77	B1AV77	ENSMUSG00000010025	11671	Aldh3a2	aldehyde dehydrogenase family 3, subfamily A2	24	24	23	46	46	43.5	1342	37219000	36223000	35780000	33920000	34175000	34342000	3.64073e+07	3.41457e+07	1.06624	0.00694793	NO
B1ATI9	B1ATI9	ENSMUSG00000033066	14457	Gas7	growth arrest specific 7	10	10	10	23.8	23.8	23.8	1343	3826800	3843000	3822700	4606000	4552800	4630500	3.83083e+06	4.59643e+06	-1.19985	5.52749e-06	NO
B1ATS5	B1ATS5	ENSMUSG00000020788	53313	Atp2a3	ATPase, Ca++ transporting, ubiquitous	32	22	22	32.9	26.1	26.1	1344	9582200	10436000	10217000	7985100	8288600	7575800	10078400	7.94983e+06	1.26775	0.00293837	NO
B1ATU5	B1ATU5	ENSMUSG00000025155	68730	Dus1l	dihydrouridine synthase 1-like (S. cerevisiae)	7	7	7	16.6	16.6	16.6	1345	752100	772700	721630	1032600	878360	860260	748810	923740	-1.23361	0.0366617	NO
B1AU25	B1AU25	ENSMUSG00000036932	26926	Aifm1	apoptosis-inducing factor, mitochondrion-associated 1	34	34	34	58.9	58.9	58.9	1346	52890000	54581000	52415000	51462000	49814000	51234000	5.32953e+07	5.08367e+07	1.04836	0.0422529	NO
B1AU74	B1AU74	ENSMUSG00000061778	76763	Mospd2	motile sperm domain containing 2	18	18	18	32.6	32.6	32.6	1347	8781800	8440900	8449600	9478800	9800900	9294100	8.55743e+06	9524600	-1.11302	0.00649132	NO
B1AU75	B1AU75	ENSMUSG00000028693	50927	Nasp	nuclear autoantigenic sperm protein (histone-binding)	58	58	58	67.7	67.7	67.7	1348	78474000	79274000	74776000	93482000	92510000	94586000	77508000	93526000	-1.20666	0.000446569	NO
B1AUE5	B1AUE5	ENSMUSG00000029047	668173	Pex10	peroxisomal biogenesis factor 10	7	7	7	26.2	26.2	26.2	1349	2264900	2385300	2370800	2447700	2364100	2356500	2.34033e+06	2.38943e+06	-1.02098	0.363207	NO
B1AUF2	B1AUF2	ENSMUSG00000029050	20481	Ski	ski sarcoma viral oncogene homolog (avian)	6	6	6	7.7	7.7	7.7	1350	2099600	1862100	1990400	1932600	1935500	1796700	1.98403e+06	1.88827e+06	1.05072	0.310314	NO
B1AUN2	B1AUN2	ENSMUSG00000028683	108067	Eif2b3	eukaryotic translation initiation factor 2B, subunit 3	28	28	27	54.6	54.6	51.3	1351	18221000	18058000	17409000	20412000	20538000	20475000	17896000	20475000	-1.14411	0.000503274	NO
G8JL47	G8JL47	ENSMUSG00000045751	212377	Mms22l	MMS22-like, DNA repair protein	5	5	5	4.8	4.8	4.8	1352	877520	1058900	826460	1063100	1116900	1039400	920960	1.07313e+06	-1.16523	0.109449	NO
B1AUW8	B1AUW8	ENSMUSG00000031392	16179	Irak1	interleukin-1 receptor-associated kinase 1	7	7	7	10.9	10.9	10.9	1353	3422300	3706100	3771500	4411700	4428000	4306600	3633300	4382100	-1.20609	0.00275515	NO
Q3TE27	Q3TE27	ENSMUSG00000031389	171207	Arhgap4	Rho GTPase activating protein 4	12	12	12	18.8	18.8	18.8	1354	3360700	3503400	3257200	3380100	3277000	3796500	3.37377e+06	3.48453e+06	-1.03283	0.559212	NO
B1AUY8	B1AUY8	ENSMUSG00000031388	56292	Naa10	N(alpha)-acetyltransferase 10, NatA catalytic subunit	15	15	7	61.4	61.4	26.8	1355	25336000	25832000	25985000	28347000	27735000	28184000	2.57177e+07	2.80887e+07	-1.09219	0.000901939	NO
B1AV01	B1AV01	ENSMUSG00000035299	17318	Mid1	midline 1	25	25	23	39.7	39.7	36.9	1356	10667000	10777000	10280000	11900000	11915000	12193000	1.05747e+07	1.20027e+07	-1.13504	0.00131826	NO
B1AV66	B1AV66	ENSMUSG00000047694	77929	Yipf6	Yip1 domain family, member 6	3	3	3	12.1	12.1	12.1	1357	2440000	2521700	2710300	2607300	2781100	2703500	2.55733e+06	2697300	-1.05473	0.212743	NO
B1AV75	B1AV75	ENSMUSG00000059482	67157	2610301B20Rik	RIKEN cDNA 2610301B20 gene	13	13	13	62.4	62.4	62.4	1358	8182900	8285300	8086000	8637200	8454100	8530200	8.18473e+06	8540500	-1.04347	0.010469	NO
B1AVB1	B1AVB1	ENSMUSG00000000037	107815	Scml2	Scm polycomb group protein like 2	2	2	2	3.2	3.2	3.2	1359	78673	90704	76919	51298	84599	58795	82098.7	64897.3	1.26505	0.19217	NO
B1AVF4	B1AVF4	ENSMUSG00000000266	23947	Mid2	midline 2	3	1	1	6.1	3.5	3.5	1360	34916	0	0	37095	38147	0	11638.7	25080.7	-2.15494	0.476055	NO
B1AVN9	B1AVN9	ENSMUSG00000062866	215789	Phactr2	phosphatase and actin regulator 2	14	14	13	26.4	26.4	24.8	1361	12963000	14987000	13049000	16834000	18414000	17702000	1.36663e+07	17650000	-1.29149	0.00771248	NO
Q8BHE1	Q8BHE1	ENSMUSG00000040621	237221	Gemin8	gem nuclear organelle associated protein 8	6	6	6	14.7	14.7	14.7	1362	3142900	3338000	3262800	3449400	3653300	3692900	3247900	3.59853e+06	-1.10796	0.0206022	NO
B1AVZ0	B1AVZ0	ENSMUSG00000073016	331487	Uprt	uracil phosphoribosyltransferase	9	9	9	32.9	32.9	32.9	1363	5511100	5633200	5372500	5774000	5540000	5695700	5505600	5669900	-1.02984	0.182461	NO
Q9Z2C5	Q9Z2C5	ENSMUSG00000031337	17772	Mtm1	X-linked myotubular myopathy gene 1	11	10	10	19.9	19.9	19.9	1364	3642400	3838700	3734600	3819600	3859300	3823500	3.73857e+06	3.83413e+06	-1.02556	0.175296	NO
B1AWE0	B1AWE0	ENSMUSG00000028478	12757	Clta	clathrin, light polypeptide (Lca)	18	18	18	41.2	41.2	41.2	1365	65439000	64732000	62097000	73983000	72709000	75299000	6.40893e+07	73997000	-1.15459	0.0014228	NO
B1AWL2	B1AWL2	ENSMUSG00000060206	242466	Zfp462	zinc finger protein 462	59	59	23	26.1	26.1	10.8	1366	34380000	35117000	33587000	33981000	33642000	34969000	3.43613e+07	3.41973e+07	1.0048	0.796369	NO
B1AX39	B1AX39	ENSMUSG00000035649	319885	Zcchc7	zinc finger, CCHC domain containing 7	8	8	8	16.5	16.5	16.5	1367	7970100	7514300	8047600	5612000	4891400	6035600	7844000	5513000	1.42282	0.00334696	NO
Q3TFT3	Q3TFT3	ENSMUSG00000042198	66433	Chchd7	coiled-coil-helix-coiled-coil-helix domain containing 7	4	4	4	71.2	71.2	71.2	1368	1246600	1403300	1180800	1139500	1258900	1179200	1276900	1.19253e+06	1.07075	0.322151	NO
B1AXD8	B1AXD8	ENSMUSG00000028291	433693	Akirin2	akirin 2	7	7	6	35.3	35.3	31.3	1369	1131800	1294000	1211800	1457700	1346600	1431700	1.21253e+06	1412000	-1.1645	0.025753	NO
B1AXI9	B1AXI9	ENSMUSG00000039781	12009	Cep131	centrosomal protein 131	55	55	54	48.4	48.4	47.7	1370	37965000	40441000	38058000	38942000	39470000	39738000	3.88213e+07	3.93833e+07	-1.01448	0.541627	NO
Q3U3N6	Q3U3N6	ENSMUSG00000025377	78777	Tepsin	TEPSIN, adaptor related protein complex 4 accessory protein	3	3	3	7.5	7.5	7.5	1371	298440	280530	245320	328140	240630	297860	274763	288877	-1.05137	0.662851	NO
B1AXJ4	B1AXJ4	ENSMUSG00000028613	16975	Lrp8	low density lipoprotein receptor-related protein 8, apolipoprotein e receptor	25	24	4	31.6	30.9	4	1372	6736600	6567000	6523800	7713900	7449000	7416400	6.60913e+06	7.52643e+06	-1.13879	0.00131328	NO
B1AXJ5	B1AXJ5	ENSMUSG00000028613	16975	Lrp8	low density lipoprotein receptor-related protein 8, apolipoprotein e receptor	22	1	1	30.7	1.2	1.2	1373	2952900	2836900	2800900	3136500	2923800	2989100	2.86357e+06	3.01647e+06	-1.05339	0.12099	NO
B1AXP6	B1AXP6	ENSMUSG00000078713	68512	Tomm5	translocase of outer mitochondrial membrane 5	7	7	7	64.7	64.7	64.7	1374	12139000	12035000	11384000	12368000	12113000	12655000	1.18527e+07	1.23787e+07	-1.04438	0.137041	NO
B1AXS7	B1AXS7	ENSMUSG00000031310	56364	Zmym3	zinc finger, MYM-type 3	45	45	45	32.2	32.2	32.2	1375	36593000	36419000	36031000	40987000	40050000	41038000	3.63477e+07	4.06917e+07	-1.11951	0.00027519	NO
B1AXZ0	B1AXZ0	ENSMUSG00000008489	15569	Elavl2	ELAV like RNA binding protein 1	10	9	4	35.8	33.2	16.2	1376	2660400	2517100	2550500	2672400	2513000	2754200	2576000	2.64653e+06	-1.02738	0.443315	NO
B1AY10	B1AY10	ENSMUSG00000028423	74164	Nfx1	nuclear transcription factor, X-box binding 1	35	35	9	36	36	11.1	1377	15969000	16033000	15439000	17041000	16770000	17409000	1.58137e+07	1.70733e+07	-1.07966	0.00883662	NO
E9PV45	E9PV45	ENSMUSG00000028514	329908	Usp24	ubiquitin specific peptidase 24	59	59	59	25.5	25.5	25.5	1378	24158000	24121000	23897000	27961000	27611000	27767000	2.40587e+07	2.77797e+07	-1.15466	8.86307e-06	NO
B1AYG7	B1AYG7	ENSMUSG00000026971	16420	Itgb6	integrin beta 6	1	1	1	1.2	1.2	1.2	1379	5284800	5109700	4640200	4859200	4985200	5173500	5.01157e+06	5.00597e+06	1.00112	0.980285	NO
B1AYU7	B1AYU7	ENSMUSG00000027014	80744	Cwc22	CWC22 spliceosome-associated protein	30	30	30	28.7	28.7	28.7	1380	21944000	21817000	20432000	23091000	23156000	24592000	2.13977e+07	23613000	-1.10353	0.0323955	NO
B1AZ14	B1AZ14	ENSMUSG00000034903	319876	Cobll1	Cobl-like 1	63	63	0	58.7	58.7	0	1381	36086000	35092000	35088000	39787000	39981000	39858000	35422000	3.98753e+07	-1.12572	0.000189032	NO
B1AZ99	B1AZ99	ENSMUSG00000041161	73162	Otud3	OTU domain containing 3	2	2	2	6.1	6.1	6.1	1382	806960	939960	759420	1029400	757600	1164800	835447	983933	-1.17773	0.32148	NO
B1AZA5	B1AZA5	ENSMUSG00000055296	242474	Tmem245	transmembrane protein 245	12	12	12	12.2	12.2	12.2	1383	13929000	14224000	14254000	14300000	14161000	14727000	1.41357e+07	14396000	-1.01842	0.261685	NO
B1AZI6	B1AZI6	ENSMUSG00000037475	331401	Thoc2	THO complex 2	56	56	37	33.9	33.9	22.5	1384	39101000	39496000	38675000	47002000	46207000	46828000	3.90907e+07	46679000	-1.19412	2.33779e-05	NO
B7ZNS2	B7ZNS2	ENSMUSG00000061689	228836	Dlgap4	DLG associated protein 4	14	14	14	13.5	13.5	13.5	1385	7522000	7551000	7129900	8233200	7623500	8143400	7.40097e+06	8.00003e+06	-1.08094	0.06232	NO
E9PZ16	E9PZ16	ENSMUSG00000028763	15530	Hspg2	perlecan (heparan sulfate proteoglycan 2)	124	124	23	37.2	37.2	7.4	1386	125840000	144990000	124090000	61107000	62280000	65046000	131640000	62811000	2.09581	0.000534762	YES
B1B0E8	B1B0E8	ENSMUSG00000031370	22184	Zrsr2	zinc finger (CCCH type), RNA binding motif and serine/arginine rich 2	11	11	5	22.2	22.2	11.6	1387	5709400	5839500	5354900	6045800	6152400	6163100	5634600	6.12043e+06	-1.08622	0.0314279	NO
B1B0V2-2	B1B0V2	ENSMUSG00000073294	102991	Ezhip	EZH inhibitory protein	2	2	2	4.5	4.5	4.5	1388	840550	848430	918540	329130	333850	339300	869173	334093	2.60159	2.8008e-05	YES
B1B1A8	B1B1A8	ENSMUSG00000022836	107589	Mylk	myosin, light polypeptide kinase	19	19	19	11.5	11.5	11.5	1389	5880500	5962800	5760000	4445700	4334900	4316000	5.86777e+06	4.36553e+06	1.34411	3.0238e-05	NO
Q9D773	Q9D773	ENSMUSG00000002767	27398	Mrpl2	mitochondrial ribosomal protein L2	14	14	14	44.8	44.8	44.8	1390	21752000	21977000	21791000	21878000	22277000	22763000	21840000	22306000	-1.02134	0.153651	NO
S4R1B9	S4R1B9	ENSMUSG00000031314	270627	Taf1	TATA-box binding protein associated factor 1	30	29	29	18.5	18.1	18.1	1391	22542000	22332000	22890000	22330000	22493000	23039000	22588000	2.26207e+07	-1.00145	0.90925	NO
B2B9E1	B2B9E1	ENSMUSG00000055963	208820	Triqk	triple QxxK/R motif containing	2	2	2	16.3	16.3	16.3	1392	829600	792220	736810	799420	656890	735940	786210	730750	1.07589	0.323168	NO
B2CKC6	B2CKC6	ENSMUSG00000041809	71877	Efhc1	EF-hand domain (C-terminal) containing 1	5	5	5	9.6	9.6	9.6	1393	746620	685690	625510	533960	487490	579660	685940	533703	1.28525	0.0256992	NO
B2KF05	B2KF05	ENSMUSG00000063952	268936	Brpf3	bromodomain and PHD finger containing, 3	12	9	9	12.3	9.8	9.8	1394	1482900	1470400	1539000	1675400	1569600	1613200	1.49743e+06	1619400	-1.08145	0.0306594	NO
B2KF50	B2KF50	ENSMUSG00000039512	224648	Uhrf1bp1	UHRF1 (ICBP90) binding protein 1	28	27	27	22.7	21.8	21.8	1395	18385000	18848000	18182000	20507000	20021000	21138000	1.84717e+07	2.05553e+07	-1.1128	0.00531961	NO
B2KF52	B2KF52	ENSMUSG00000056692	224647	Ilrun	inflammation and lipid regulator with UBA-like and NBR1-like domains	5	5	5	27.8	27.8	27.8	1396	899270	976650	974250	1173200	977330	1068500	950057	1073010	-1.12942	0.1185	NO
O88892	O88892	ENSMUSG00000021643	20365	Serf1	small EDRK-rich factor 1	3	1	1	33.9	17.7	17.7	1397	659270	575660	580650	698230	724310	697570	605193	706703	-1.16773	0.0234764	NO
B2KFA8	B2KFA8	ENSMUSG00000030268	12035	Bcat1	branched chain aminotransferase 1, cytosolic	8	1	1	37.7	6.7	6.7	1398	219200	161810	228400	363300	434650	410140	203137	402697	-1.98239	0.00250101	YES
B2KFM9	B2KFM9	ENSMUSG00000041540	20678	Sox5	SRY (sex determining region Y)-box 5	17	17	11	25	25	17.4	1399	11390000	10832000	10736000	12441000	12556000	12485000	10986000	12494000	-1.13727	0.0018741	NO
G3UXK5	G3UXK5	ENSMUSG00000003452	12121	Bicd1	BICD cargo adaptor 1	39	39	33	43.2	43.2	37.4	1400	19900000	22341000	19575000	22541000	22409000	22217000	2.06053e+07	22389000	-1.08656	0.112003	NO
B2KGA7	B2KGA7	ENSMUSG00000057572	67106	Zbtb8os	zinc finger and BTB domain containing 8 opposite strand	6	6	6	37.1	37.1	37.1	1401	5022400	5125900	4699200	5052600	4805300	5056700	4.94917e+06	4.97153e+06	-1.00452	0.890878	NO
B2LVG5	B2LVG5	ENSMUSG00000029625	54188	Cpsf4	cleavage and polyadenylation specific factor 4	13	13	13	56	56	56	1402	11214000	10888000	10898000	12877000	12790000	13097000	11000000	1.29213e+07	-1.17467	0.000166655	NO
B2M1R6	B2M1R6	ENSMUSG00000021546	15387	Hnrnpk	heterogeneous nuclear ribonucleoprotein K	36	36	36	68.6	68.6	68.6	1403	194330000	202280000	187530000	226520000	229130000	237640000	1.94713e+08	2.31097e+08	-1.18686	0.00257382	NO
B2M1R7	B2M1R7	ENSMUSG00000056851	18521	Pcbp2	poly(rC) binding protein 2	20	20	0	59.6	59.6	0	1404	70090000	66033000	66740000	78799000	79765000	80715000	67621000	7.97597e+07	-1.17951	0.000891193	NO
B2RPU2	B2RPU2	ENSMUSG00000066438	217682	Plekhd1	pleckstrin homology domain containing, family D (with coiled-coil domains) member 1	21	21	21	45.1	45.1	45.1	1405	17137000	18284000	16694000	20406000	20501000	21344000	1.73717e+07	2.07503e+07	-1.19449	0.00379788	NO
B2RQ30	B2RQ30	ENSMUSG00000061013	210719	Mkx	mohawk homeobox	3	3	2	12.7	12.7	10.5	1406	487080	695380	525710	837640	881260	845630	569390	854843	-1.50133	0.0119952	YES
B2RQ71	B2RQ71	ENSMUSG00000048264	208440	Dip2c	disco interacting protein 2 homolog C	29	28	24	22	21.3	18.6	1407	9748300	22163000	9430700	10924000	10887000	13638000	1.37807e+07	1.18163e+07	1.16624	0.670803	NO
B2RQC2	B2RQC2	ENSMUSG00000051306	76800	Usp42	ubiquitin specific peptidase 42	6	6	6	6	6	6	1408	2174100	2534300	2229500	2542300	2595700	2669100	2.31263e+06	2.60237e+06	-1.12528	0.0698187	NO
E9QAI5	E9QAI5	ENSMUSG00000013629	69719	Cad	carbamoyl-phosphate synthetase 2, aspartate transcarbamylase, and dihydroorotase	98	98	98	50.5	50.5	50.5	1409	82266000	82987000	81877000	95053000	93288000	94722000	8.23767e+07	9.43543e+07	-1.1454	4.55918e-05	NO
B2RQC7	B2RQC7	ENSMUSG00000023026	239667	Dip2b	disco interacting protein 2 homolog B	29	1	1	27.2	1.9	1.9	1410	73174	113470	74831	72421	59204	76821	87158.3	69482	1.2544	0.280831	NO
B2RQE8	B2RQE8	ENSMUSG00000050730	71544	Arhgap42	Rho GTPase activating protein 42	12	12	10	14.5	14.5	11.5	1411	2772700	2867300	2917600	3256700	3284400	3312000	2.85253e+06	3.28437e+06	-1.15139	0.000680609	NO
B2RQG2	B2RQG2	ENSMUSG00000048874	213109	Phf3	PHD finger protein 3	51	51	51	25.8	25.8	25.8	1412	32514000	32342000	30971000	34117000	33659000	34454000	3.19423e+07	3.40767e+07	-1.06682	0.0167654	NO
B2RQS1	B2RQS1	ENSMUSG00000020954	94186	Strn3	striatin, calmodulin binding protein 3	22	1	1	33.6	2.8	2.8	1413	221090	247400	285510	275690	300340	344420	251333	306817	-1.22076	0.113393	NO
B2RR03	B2RR03	ENSMUSG00000050761	14724	Gp1bb	glycoprotein Ib, beta polypeptide	4	4	4	17.8	17.8	17.8	1414	7474800	8059800	7314400	8047200	7888900	7868700	7.61633e+06	7.93493e+06	-1.04183	0.244046	NO
B2RR24	B2RR24	ENSMUSG00000041258	329002	Zfp236	zinc finger protein 236	7	6	6	4.4	3.9	3.9	1415	1315700	1356900	1428100	1985200	2270200	1765700	1366900	2.00703e+06	-1.46831	0.0128844	NO
E9QNG1	E9QNG1	ENSMUSG00000020640	20403	Itsn2	intersectin 2	54	51	22	28.6	27.1	12.1	1416	28575000	29717000	27752000	32383000	31258000	32477000	2.86813e+07	3.20393e+07	-1.11708	0.00829591	NO
B2RR83	B2RR83	ENSMUSG00000034653	240255	Ythdc2	YTH domain containing 2	31	31	31	24.8	24.8	24.8	1417	11688000	12311000	11419000	12556000	12066000	12427000	11806000	1.23497e+07	-1.04605	0.146345	NO
K3W4L0	K3W4L0	ENSMUSG00000000631	360013	Myo18a	myosin XVIIIA	59	59	59	33.7	33.7	33.7	1418	23815000	24356000	23312000	21659000	21006000	21905000	2.38277e+07	2.15233e+07	1.10706	0.00464984	NO
B2RRE7	B2RRE7	ENSMUSG00000036990	73945	Otud4	OTU domain containing 4	29	29	1	27.9	27.9	1.8	1419	23748000	23548000	23276000	25214000	24616000	25577000	23524000	2.51357e+07	-1.06851	0.00665504	NO
B2RRF0	B2RRF0	ENSMUSG00000019889	19272	Ptprk	protein tyrosine phosphatase, receptor type, K	20	20	19	15.6	15.6	14.9	1420	5868700	6401200	6695300	6211900	6860900	11549000	6.32173e+06	8.20727e+06	-1.29826	0.329223	NO
B2RRF6	B2RRF6	ENSMUSG00000049164	72672	Zfp518a	zinc finger protein 518A	2	2	2	2.4	2.4	2.4	1421	97285	125990	134910	157830	160380	177420	119395	165210	-1.38373	0.0238216	NO
F7CVW0	F7CVW0	ENSMUSG00000038095	243272	Sbno1	strawberry notch 1	51	51	44	42.3	42.3	37.5	1422	40864000	42071000	41220000	46583000	46435000	47727000	41385000	46915000	-1.13362	0.000523724	NO
B2RRI5	B2RRI5	ENSMUSG00000032913	269473	Lrig2	leucine-rich repeats and immunoglobulin-like domains 2	6	5	5	9.9	9	9	1423	761720	841660	930830	874150	916840	789370	844737	860120	-1.01821	0.814961	NO
B2RSH2	B2RSH2	ENSMUSG00000057614	14677	Gnai1	guanine nucleotide binding protein (G protein), alpha inhibiting 1	13	5	5	35	12.4	12.4	1424	2781600	2510800	2811400	1788600	1887200	1940800	2.70127e+06	1872200	1.44283	0.00141678	NO
B2RSU6	B2RSU6	ENSMUSG00000032232	68178	Cgnl1	cingulin-like 1	17	15	15	14.2	12.6	12.6	1425	13158000	13258000	12822000	7108700	7408300	7566600	1.30793e+07	7361200	1.77679	6.98872e-06	YES
B2RSU7	B2RSU7	ENSMUSG00000038039	70297	Gcc2	GRIP and coiled-coil domain containing 2	83	83	82	44.6	44.6	43.5	1426	44035000	44164000	42367000	47701000	46702000	48026000	43522000	4.74763e+07	-1.09086	0.00490134	NO
B2RT41	B2RT41	ENSMUSG00000034163	216345	Zfc3h1	zinc finger, C3H1-type containing	36	36	36	21.5	21.5	21.5	1427	13202000	13788000	13255000	15002000	15471000	15674000	13415000	1.53823e+07	-1.14665	0.00196982	NO
B2RU40	B2RU40	ENSMUSG00000079654	101359	Prrt4	proline-rich transmembrane protein 4	3	3	3	2.8	2.8	2.8	1428	530090	837590	563000	505770	467880	545400	643560	506350	1.27098	0.242009	NO
B2RUG9	B2RUG9	ENSMUSG00000005871	11789	Apc	APC, WNT signaling pathway regulator	15	15	15	7.2	7.2	7.2	1429	4563900	5192700	4866300	5211200	5246900	5387200	4874300	5.28177e+06	-1.08359	0.0977604	NO
Q5NCJ0	Q5NCJ0	ENSMUSG00000037533	192786	Rapgef6	Rap guanine nucleotide exchange factor (GEF) 6	20	20	16	15.6	15.6	14.4	1430	7799000	7744000	7495100	9094100	8458900	9004200	7.67937e+06	8852400	-1.15275	0.00589671	NO
B2RUP2	B2RUP2	ENSMUSG00000057948	70450	Unc13d	unc-13 homolog D	4	4	4	5.3	5.3	5.3	1431	431750	477740	435410	351760	387890	333510	448300	357720	1.25321	0.0140949	NO
B2RUR8	B2RUR8	ENSMUSG00000038495	229603	Otud7b	OTU domain containing 7B	21	21	21	31.3	31.3	31.3	1432	6986800	7357200	6504900	8128100	8131600	7631200	6.94963e+06	7.96363e+06	-1.14591	0.0270684	NO
B2RVL6	B2RVL6	ENSMUSG00000055538	71918	Zcchc24	zinc finger, CCHC domain containing 24	7	7	7	34.9	34.9	34.9	1433	5607600	5457900	5215900	5889900	5654500	6238000	5.42713e+06	5.92747e+06	-1.09219	0.0705411	NO
B2RWS6	B2RWS6	ENSMUSG00000055024	328572	Ep300	E1A binding protein p300	63	63	38	27.7	27.7	19.5	1434	41063000	44921000	40995000	48313000	47898000	49432000	4.23263e+07	4.85477e+07	-1.14698	0.0106471	NO
B2RX31	B2RX31	ENSMUSG00000070420	666311	Zscan25	zinc finger and SCAN domain containing 25	3	2	2	5.9	4.2	4.2	1435	277270	268720	243470	349900	273000	274660	263153	299187	-1.13693	0.257565	NO
B2RX88-2	B2RX88	ENSMUSG00000056763	211660	Cspp1	centrosome and spindle pole associated protein 1	2	2	2	2	2	2	1436	256590	294960	313820	268940	266030	317120	288457	284030	1.01559	0.860467	NO
B2RXC1	B2RXC1	ENSMUSG00000038102	320714	Trappc11	trafficking protein particle complex 11	31	31	31	34.4	34.4	34.4	1437	16580000	17017000	16001000	18904000	19288000	19498000	1.65327e+07	19230000	-1.16315	0.00139435	NO
B2RXC2	B2RXC2	ENSMUSG00000038855	320404	Itpkb	inositol 1,4,5-trisphosphate 3-kinase B	13	13	13	16.7	16.7	16.7	1438	2662300	2786500	2631500	3099200	2875100	3011300	2.69343e+06	2995200	-1.11204	0.0200407	NO
B2RXC6	B2RXC6	ENSMUSG00000025280	218832	Polr3a	polymerase (RNA) III (DNA directed) polypeptide A	54	53	53	41.9	41.2	41.2	1439	25010000	25306000	24463000	28662000	27825000	28690000	2.49263e+07	2.83923e+07	-1.13905	0.000770923	NO
B2RXC8	B2RXC8	ENSMUSG00000043154	235542	Ppp2r3a	protein phosphatase 2, regulatory subunit B'', alpha	9	9	9	7.8	7.8	7.8	1440	3713900	3727500	3820400	4138200	4068200	4184400	3.75393e+06	4.13027e+06	-1.10025	0.00137888	NO
B2RXM6	B2RXM6	ENSMUSG00000034923	433099	Ly6g6f	lymphocyte antigen 6 complex, locus G6F	2	2	2	6	6	6	1441	1487800	1470000	1347300	1604900	1557800	1581300	1.43503e+06	1.58133e+06	-1.10195	0.0339931	NO
B2RXP3	B2RXP3	ENSMUSG00000071350	239122	Setdb2	SET domain, bifurcated 2	2	2	2	2.3	2.3	2.3	1442	1372800	1437000	1324300	1413000	1446100	1516900	1.37803e+06	1.45867e+06	-1.05851	0.14606	NO
B2RXW8	B2RXW8	ENSMUSG00000037519	233977	Ppfia1	protein tyrosine phosphatase, receptor type, f polypeptide (PTPRF), interacting protein (liprin), alpha 1	44	44	22	36.5	36.5	18.5	1443	41319000	41065000	39910000	43698000	43457000	44701000	4.07647e+07	43952000	-1.07819	0.00524943	NO
B2RXQ4	B2RXQ4	ENSMUSG00000031644	18004	Nek1	NIMA (never in mitosis gene a)-related expressed kinase 1	27	27	27	23.6	23.6	23.6	1444	13022000	13050000	12813000	14397000	14167000	14734000	1.29617e+07	1.44327e+07	-1.11349	0.00124237	NO
B2RXR6	B2RXR6	ENSMUSG00000052331	329154	Ankrd44	ankyrin repeat domain 44	23	22	22	32.3	31.3	31.3	1445	7377800	7236400	7239600	7356900	7312500	7367000	7284600	7.34547e+06	-1.00836	0.286416	NO
F8VQ70	F8VQ70	ENSMUSG00000034007	244891	Scaper	S phase cyclin A-associated protein in the ER	18	17	17	13.9	13.4	13.4	1446	4235300	4379900	4294000	4695900	4672700	4986100	4.30307e+06	4784900	-1.11197	0.011585	NO
B2RXS4	B2RXS4	ENSMUSG00000036606	140570	Plxnb2	plexin B2	65	65	64	38.3	38.3	37.6	1447	45844000	46672000	45047000	49328000	48461000	49809000	4.58543e+07	4.91993e+07	-1.07295	0.0054786	NO
B2RXS8	B2RXS8	ENSMUSG00000068748	19283	Ptprz1	protein tyrosine phosphatase, receptor type Z, polypeptide 1	3	3	3	2.5	2.5	2.5	1448	1436100	1788700	1638200	1746900	1655600	1768500	1621000	1.72367e+06	-1.06334	0.395034	NO
B2RXT3	B2RXT3	ENSMUSG00000021913	239017	Ogdhl	oxoglutarate dehydrogenase-like	24	13	13	24.5	16.8	16.8	1449	2346500	2266800	2255500	2480700	2702700	2568400	2289600	2.58393e+06	-1.12855	0.0140565	NO
B2RXV4	B2RXV4	ENSMUSG00000066595	226844	Flvcr1	feline leukemia virus subgroup C cellular receptor 1	4	4	1	9.6	9.6	1.8	1450	1163600	1101900	1101000	1168600	1278100	1341000	1.12217e+06	1.26257e+06	-1.12512	0.0614684	NO
B2RY04	B2RY04	ENSMUSG00000044447	68813	Dock5	dedicator of cytokinesis 5	13	11	11	8	7.1	7.1	1451	3562400	3841700	3793700	4324500	4403800	4053100	3732600	4.26047e+06	-1.14142	0.0181583	NO
B2RY56	B2RY56	ENSMUSG00000010608	67039	Rbm25	RNA binding motif protein 25	46	46	46	41.1	41.1	41.1	1452	55859000	55518000	52807000	67199000	66011000	68942000	54728000	67384000	-1.23125	0.000599911	NO
B4XVQ1	B4XVQ1	ENSMUSG00000091649	236451	Phf11b	PHD finger protein 11B	2	2	1	6.5	6.5	4	1453	296420	361970	275510	361030	387820	344070	311300	364307	-1.17028	0.141494	NO
B5B2N4	B5B2N4	ENSMUSG00000033016	18018	Nfatc1	nuclear factor of activated T cells, cytoplasmic, calcineurin dependent 1	5	4	4	7.4	6.3	6.3	1454	449610	522860	462610	478840	471630	434770	478360	461747	1.03598	0.562895	NO
B5B2U1	B5B2U1	ENSMUSG00000031902	18021	Nfatc3	nuclear factor of activated T cells, cytoplasmic, calcineurin dependent 3	10	9	9	11.8	10.9	10.9	1455	5266600	5355000	4755700	5513900	5118800	5498900	5.12577e+06	5377200	-1.04905	0.33043	NO
B6CI26	B6CI26	ENSMUSG00000035472	217593	Slc25a21	solute carrier family 25 (mitochondrial oxodicarboxylate carrier), member 21	3	3	3	10.5	10.5	10.5	1456	1801500	1858000	1760800	569520	528880	539990	1.80677e+06	546130	3.30831	2.09675e-06	YES
B7FAT3	B7FAT3	ENSMUSG00000019132	79555	BC005537	cDNA sequence BC005537	2	2	2	13.8	13.8	13.8	1457	1618200	1658600	1635900	2144100	2104300	2229500	1.63757e+06	2159300	-1.3186	0.000175857	NO
B7FAU9	B7FAU9	ENSMUSG00000031328	192176	Flna	filamin, alpha	170	170	155	66.6	66.6	63.8	1458	379720000	368000000	361160000	393900000	391090000	403570000	3.69627e+08	3.96187e+08	-1.07186	0.0158657	NO
B7ZC24	B7ZC24	ENSMUSG00000039804	228869	Ncoa5	nuclear receptor coactivator 5	28	1	1	52	2.7	2.7	1459	205440	199170	205120	235470	238420	211770	203243	228553	-1.12453	0.043387	NO
B7ZCC4	B7ZCC4	ENSMUSG00000048997	72522	Atxn7l2	ataxin 7-like 2	2	2	2	3.6	3.6	3.6	1460	227780	241820	213360	235790	277380	220720	227653	244630	-1.07457	0.41826	NO
B7ZCJ0	B7ZCJ0	ENSMUSG00000036591	71435	Arhgap21	Rho GTPase activating protein 21	34	34	34	21.8	21.8	21.8	1461	17385000	18652000	18512000	21057000	20724000	20915000	18183000	2.08987e+07	-1.14935	0.00275587	NO
B7ZCN0	B7ZCN0	ENSMUSG00000033852	102238433	Gm28042	predicted gene, 28042	4	4	4	5.2	5.2	5.2	1462	2674600	2750800	2692900	2903700	2919600	2940400	2706100	2.92123e+06	-1.0795	0.0010498	NO
B7ZCR6	B7ZCR6	ENSMUSG00000000823	269401	Zfp512b	zinc finger protein 512B	19	19	19	26.5	26.5	26.5	1463	6244900	6433500	5881000	5859400	5814600	5857800	6.18647e+06	5.84393e+06	1.05861	0.103199	NO
Q8BFU4	Q8BFU4	ENSMUSG00000002458	56470	Rgs19	regulator of G-protein signaling 19	4	4	4	23.2	23.2	23.2	1464	2174200	2273100	2186300	2438400	2149400	2286000	2211200	2.29127e+06	-1.03621	0.419615	NO
B7ZCU2	B7ZCU2	ENSMUSG00000058835	11308	Abi1	abl interactor 1	20	20	16	41.7	41.7	38.2	1465	18532000	17636000	17877000	19736000	21599000	18734000	18015000	20023000	-1.11146	0.0848742	NO
Q9Z2V6	Q9Z2V6	ENSMUSG00000008855	15184	Hdac5	histone deacetylase 5	12	12	12	10.4	10.4	10.4	1466	2040900	2281400	2235400	2527600	2587000	2905500	2185900	2.67337e+06	-1.22301	0.0244906	NO
B7ZMP1	B7ZMP1	ENSMUSG00000022401	321003	Xpnpep3	X-prolyl aminopeptidase 3, mitochondrial	12	12	12	36	36	36	1467	3560200	3467400	3476700	3419400	3457900	3572100	3.50143e+06	3.48313e+06	1.00525	0.754014	NO
B7ZN55	B7ZN55	ENSMUSG00000024887	54447	Asah2	N-acylsphingosine amidohydrolase 2	4	4	4	7.5	7.5	7.5	1468	1446600	1390700	1349700	1567300	1534400	1471500	1.39567e+06	1524400	-1.09224	0.0316667	NO
D3YY34	D3YY34	ENSMUSG00000037652	241915	Phc3	polyhomeotic 3	6	5	5	9.7	8.3	8.3	1469	348000	475350	348190	445590	398520	451550	390513	431887	-1.10595	0.415688	NO
B7ZNG0-2	B7ZNG0	ENSMUSG00000050382	16576	Kif7	kinesin family member 7	36	1	1	30.7	1.1	1.1	1470	74220	78390	81695	85817	61175	85682	78101.7	77558	1.00701	0.951914	NO
B7ZNG4	B7ZNG4	ENSMUSG00000032783	78733	Troap	trophinin associated protein	4	4	4	8.1	8.1	8.1	1471	785920	791280	844830	806520	927940	860980	807343	865147	-1.0716	0.220359	NO
B7ZNH7	B7ZNH7	ENSMUSG00000022371	12818	Col14a1	collagen, type XIV, alpha 1	11	11	11	6.5	6.5	6.5	1472	5441400	5469800	5447600	3095100	3237600	3285400	5.45293e+06	3.20603e+06	1.70083	2.61654e-06	YES
B7ZNL2	B7ZNL2	ENSMUSG00000059119	17955	Nap1l4	nucleosome assembly protein 1-like 4	20	20	18	44.6	44.6	42	1473	27305000	26451000	26180000	29822000	30086000	30199000	2.66453e+07	3.00357e+07	-1.12724	0.000685505	NO
B7ZNL3	B7ZNL3	ENSMUSG00000032366	22003	Tpm1	tropomyosin 1, alpha	43	1	0	82	3.9	0	1474	1779100	2099000	2228800	1596200	1607300	1452300	2.03563e+06	1.55193e+06	1.31168	0.0275078	NO
B7ZNL9	B7ZNL9	ENSMUSG00000056952	381801	Tatdn2	TatD DNase domain containing 2	19	19	19	24.9	24.9	24.9	1475	10945000	12127000	10784000	13043000	13047000	13529000	1.12853e+07	1.32063e+07	-1.17022	0.0132659	NO
B7ZNY9	B7ZNY9	ENSMUSG00000036304	332175	Zdhhc23	zinc finger, DHHC domain containing 23	5	5	5	10.1	10.1	10.1	1476	2784700	2924600	2814800	3735400	3268600	3678900	2.84137e+06	3.56097e+06	-1.25326	0.00930942	NO
B7ZP47	B7ZP47	ENSMUSG00000041408	218914	Wapl	WAPL cohesin release factor	51	51	51	46.1	46.1	46.1	1477	27534000	26872000	26591000	31116000	31160000	31229000	26999000	3.11683e+07	-1.15443	0.000120907	NO
B8JJ67	B8JJ67	ENSMUSG00000050705	69662	2310061I04Rik	RIKEN cDNA 2310061I04 gene	1	1	1	8.5	8.5	8.5	1478	212060	221480	227460	181840	162710	180780	220333	175110	1.25826	0.00411269	NO
B8JJC1	B8JJC1	ENSMUSG00000021177	104884	Tdp1	tyrosyl-DNA phosphodiesterase 1	17	17	17	36	36	36	1479	7623800	7393600	7157100	8230800	8376300	8205900	7391500	8271000	-1.11899	0.00371479	NO
F6XQ00	F6XQ00	ENSMUSG00000090231	14962	Cfb	complement factor B	4	4	4	5.6	5.6	5.6	1480	2089300	2004200	2027300	1429000	1480200	1464600	2.04027e+06	1.45793e+06	1.39942	3.92775e-05	NO
B8JJZ4	B8JJZ4	ENSMUSG00000074867	630579	Zfp808	zinc finger protein 808	5	2	1	14.1	4.6	1.1	1481	1291000	1301600	1322000	1345400	1253500	1348600	1.30487e+06	1.31583e+06	-1.0084	0.752609	NO
B8JK39	B8JK39	ENSMUSG00000039115	104099	Itga9	integrin alpha 9	15	15	15	14.9	14.9	14.9	1482	9390400	9763500	9292200	10282000	10118000	10290000	9.48203e+06	10230000	-1.07888	0.00831912	NO
B8JK42	B8JK42	ENSMUSG00000037336	432628	Mfsd2b	major facilitator superfamily domain containing 2B	1	1	1	2	2	2	1483	229330	308240	290300	273230	299860	250060	275957	274383	1.00573	0.957705	NO
B8JK56	B8JK56	ENSMUSG00000020654	104111	Adcy3	adenylate cyclase 3	12	12	12	10.7	10.7	10.7	1484	5769300	5978500	5712100	6780400	6665300	6731900	5.81997e+06	6.72587e+06	-1.15565	0.000492856	NO
B8JK67	B8JK67	ENSMUSG00000022940	56176	Pigp	phosphatidylinositol glycan anchor biosynthesis, class P	2	2	2	12.7	12.7	12.7	1485	1666000	1568600	1588500	1775300	1701900	1935400	1607700	1804200	-1.12222	0.0589437	NO
Q3TP05	Q3TP05	ENSMUSG00000032531	56332	Amotl2	angiomotin-like 2	3	3	3	4.3	4.3	4.3	1486	451000	501360	475000	601380	593440	626470	475787	607097	-1.27599	0.00173335	NO
B8JKV0	B8JKV0	ENSMUSG00000068250	232566	Amn1	antagonist of mitotic exit network 1	4	4	4	21.3	21.3	21.3	1487	615280	548710	622980	814090	774320	777470	595657	788627	-1.32396	0.00197496	NO
B9EHJ3	B9EHJ3	ENSMUSG00000030516	21872	Tjp1	tight junction protein 1	88	88	3	49.1	49.1	2.5	1488	92662000	92344000	90355000	102420000	101760000	103540000	91787000	1.02573e+08	-1.11751	0.000265198	NO
B9EHX4	B9EHX4	ENSMUSG00000034218	11920	Atm	ataxia telangiectasia mutated	43	43	43	15.6	15.6	15.6	1489	11527000	11391000	11028000	13247000	12901000	13002000	1.13153e+07	13050000	-1.1533	0.000661336	NO
B9EI21	B9EI21	ENSMUSG00000027663	22401	Zmat3	zinc finger matrin type 3	2	2	2	12.8	12.8	12.8	1490	506670	555280	463170	605300	595330	605570	508373	602067	-1.1843	0.0250334	NO
B9EI38	B9EI38	ENSMUSG00000040855	194590	Reps2	RALBP1 associated Eps domain containing protein 2	4	3	3	9.3	7.7	7.7	1491	235490	437700	238490	310150	362890	421020	303893	364687	-1.20005	0.458474	NO
B9EIX0	B9EIX0	ENSMUSG00000041477	319618	Dcp1b	decapping mRNA 1B	11	11	11	23.4	23.4	23.4	1492	3602400	3656600	3574000	3858400	3820300	4012400	3611000	3.89703e+06	-1.07921	0.0108001	NO
B9EIX2	B9EIX2	ENSMUSG00000072825	217882	Cep170b	centrosomal protein 170B	18	16	16	12.7	11.6	11.6	1493	3831000	3884300	3662200	4242200	4176000	4254900	3792500	4.22437e+06	-1.11387	0.00374449	NO
B9EJ22	B9EJ22	ENSMUSG00000079109	18861	Pms2	PMS1 homolog2, mismatch repair system component	9	9	9	14.6	14.6	14.6	1494	2788200	2837500	2763100	2979100	2926500	3111300	2.79627e+06	3.00563e+06	-1.07487	0.0240305	NO
B9EJ80	B9EJ80	ENSMUSG00000074746	107368	Pdzd8	PDZ domain containing 8	17	17	17	17.5	17.5	17.5	1495	5769300	5618000	5757700	5867100	6124800	6077300	5715000	6.02307e+06	-1.0539	0.0294986	NO
B9EJR8	B9EJR8	ENSMUSG00000025857	433956	Dnaaf5	dynein, axonemal assembly factor 5	30	30	29	36.6	36.6	33.6	1496	12086000	12847000	11666000	12598000	11949000	12281000	1.21997e+07	12276000	-1.00626	0.855513	NO
B9EJV3	B9EJV3	ENSMUSG00000042942	381157	Greb1l	growth regulation by estrogen in breast cancer-like	8	8	8	5.1	5.1	5.1	1497	1687000	1708200	1553100	1937200	1871900	1862100	1.64943e+06	1890400	-1.14609	0.0111207	NO
B9EJX5	B9EJX5	ENSMUSG00000037343	319944	Taf2	TATA-box binding protein associated factor 2	7	7	7	7.6	7.6	7.6	1498	890900	1072900	988980	1055900	1060100	1145600	984260	1087200	-1.10459	0.162266	NO
B9EKI3	B9EKI3	ENSMUSG00000030059	232286	Tmf1	TATA element modulatory factor 1	42	42	42	37.8	37.8	37.8	1499	18610000	19477000	18608000	20174000	19422000	20309000	1.88983e+07	1.99683e+07	-1.05662	0.0554454	NO
B9EKI5	B9EKI5	ENSMUSG00000022637	208650	Cblb	Casitas B-lineage lymphoma b	27	27	23	31.6	31.6	27.4	1500	19149000	19012000	18909000	21214000	20991000	21444000	1.90233e+07	2.12163e+07	-1.11528	0.000121102	NO
B9EKJ3	B9EKJ3	ENSMUSG00000034602	67074	Mon2	MON2 homolog, regulator of endosome to Golgi trafficking	42	1	1	27	1.1	1.1	1501	50725	33217	53726	31478	35357	71513	45889.3	46116	-1.00494	0.988081	NO
B9EKS2	B9EKS2	ENSMUSG00000038773	277250	Kdm3b	KDM3B lysine (K)-specific demethylase 3B	56	56	54	38.6	38.6	37.2	1502	23646000	24818000	23634000	26086000	25889000	26549000	2.40327e+07	2.61747e+07	-1.08913	0.0081458	NO
C0HK80	C0HK80	ENSMUSG00000048040	76976	Arxes2	adipocyte-related X-chromosome expressed sequence 2	10	10	10	40.6	40.6	40.6	1503	12355000	11276000	11511000	12037000	12800000	12671000	11714000	1.25027e+07	-1.06733	0.122406	NO
C0HKD9	C0HKD9	ENSMUSG00000048222	100034361	Mfap1b	microfibrillar-associated protein 1B	21	21	21	40.5	40.5	40.5	1504	37910000	37550000	36515000	43412000	42812000	44682000	37325000	4.36353e+07	-1.16906	0.000801762	NO
C0HKG6	C0HKG6	ENSMUSG00000094724	68195	Rnaset2b	ribonuclease T2B	8	8	8	29.3	29.3	29.3	1505	5005300	4633400	4677900	5818800	5780700	5900000	4772200	5.83317e+06	-1.22232	0.000975331	NO
C8YIX4	C8YIX4	ENSMUSG00000029468	18439	P2rx7	purinergic receptor P2X, ligand-gated ion channel, 7	2	2	2	5.2	5.2	5.2	1506	434090	448890	453280	550970	531840	530960	445420	537923	-1.20768	0.000450162	NO
D0QMC3	D0QMC3	ENSMUSG00000090272	100040462	Mndal	myeloid nuclear differentiation antigen like	13	4	3	20.3	8.9	7.2	1541	2070900	1731600	1975900	1478100	1820100	1638500	1.92613e+06	1.64557e+06	1.1705	0.118087	NO
D2EAC2-2	D2EAC2	ENSMUSG00000094410	667118	Gm38394	predicted gene, 38394	7	7	7	9	9	9	1542	1357500	1313900	1452600	1952600	1894100	1877100	1.37467e+06	1.90793e+06	-1.38792	0.000341209	NO
D3YTK5	D3YTK5	ENSMUSG00000037214	73754	Thap1	THAP domain containing, apoptosis associated protein 1	2	2	2	9.4	9.4	9.4	1543	125800	157080	157070	99792	152260	195900	146650	149317	-1.01819	0.932698	NO
D3YTP3	D3YTP3	ENSMUSG00000021704	382793	Mtx3	metaxin 3	8	8	8	26	26	26	1544	2933300	2824400	2737800	2910300	2779000	2874800	2.83183e+06	2854700	-1.00807	0.756377	NO
D3YTQ3	D3YTQ3	ENSMUSG00000029328	50926	Hnrnpdl	heterogeneous nuclear ribonucleoprotein D-like	25	24	4	46.7	44.8	14.3	1545	81654000	76934000	79767000	96302000	100400000	97007000	7.94517e+07	97903000	-1.23223	0.000586875	NO
D3YTR3	D3YTR3	ENSMUSG00000048696	237400	Mex3d	mex3 RNA binding family member D	10	8	8	20.3	18	18	1546	2938400	3669000	3133900	3713800	4079500	3534000	3247100	3.77577e+06	-1.16281	0.122847	NO
D3YTR4	D3YTR4	ENSMUSG00000035478	17192	Mbd3	methyl-CpG binding domain protein 3	20	2	2	64.4	12.1	12.1	1547	391430	453930	378250	487660	400310	498160	407870	462043	-1.13282	0.235324	NO
D3YTR6	D3YTR6	ENSMUSG00000030741	73658	Spns1	spinster homolog 1	2	2	2	4.6	4.6	4.6	1548	1051200	1050100	1055100	1094400	1026400	1247300	1.05213e+06	1122700	-1.06707	0.340897	NO
D3YWT0	D3YWT0	ENSMUSG00000025724	56529	Sec11a	SEC11 homolog A, signal peptidase complex subunit	14	14	14	48.2	48.2	48.2	1549	19399000	19686000	18686000	19406000	18698000	19180000	19257000	1.90947e+07	1.0085	0.678101	NO
D3Z194	D3Z194	ENSMUSG00000029822	71720	Osbpl3	oxysterol binding protein-like 3	20	19	19	26	24.9	24.9	1550	6903200	7009600	6691900	8662800	8649200	8930800	6.86823e+06	8747600	-1.27363	0.000136567	NO
D3YTT9	D3YTT9	ENSMUSG00000039068	108946	Zzz3	zinc finger, ZZ domain containing 3	18	18	18	21	21	21	1551	7526600	7426700	7295800	8302500	8309200	8722300	7.41637e+06	8.44467e+06	-1.13865	0.00261974	NO
F8WJ80	F8WJ80	ENSMUSG00000020235	56371	Fzr1	fizzy and cell division cycle 20 related 1	4	4	4	12.2	12.2	12.2	1552	1051000	1085000	1032700	1259000	1184900	1214000	1.05623e+06	1219300	-1.15439	0.00351202	NO
D3YU12	D3YU12	ENSMUSG00000063445	67824	Nmral1	NmrA-like family domain containing 1	20	20	20	58.9	58.9	58.9	1554	31618000	31967000	30623000	36538000	35264000	36399000	3.14027e+07	36067000	-1.14853	0.00121487	NO
Q8VCM8	Q8VCM8	ENSMUSG00000020238	103425	Ncln	nicalin	18	18	18	32	32	32	1555	28620000	29129000	29569000	22371000	22436000	22900000	29106000	22569000	1.28965	3.42558e-05	NO
E9QP59	E9QP59	ENSMUSG00000048661	380664	Lemd3	LEM domain containing 3	41	41	41	53.2	53.2	53.2	1556	19986000	20157000	19777000	21869000	21442000	22515000	1.99733e+07	21942000	-1.09856	0.00399508	NO
D3YWF5	D3YWF5	ENSMUSG00000059820	270156	Nkapd1	NKAP domain containing 1	3	3	3	29.6	29.6	29.6	1557	2534300	2474700	2274500	2755200	2943800	2910300	2.42783e+06	2.86977e+06	-1.18203	0.0106375	NO
E9QL53	E9QL53	ENSMUSG00000029516	12704	Cit	citron	49	49	49	23.6	23.6	23.6	1558	30648000	33797000	31218000	40278000	36594000	40602000	3.18877e+07	39158000	-1.228	0.0106834	NO
D3YUD2	D3YUD2	ENSMUSG00000068036	17356	Afdn	afadin, adherens junction formation factor	12	1	0	46.3	5.7	0	1559	65076	146080	99209	120500	82877	107570	103455	103649	-1.00188	0.994392	NO
D3YUD9	D3YUD9	ENSMUSG00000047766	102747	Lrrc49	leucine rich repeat containing 49	1	1	1	2.8	2.8	2.8	1560	55334	134740	102010	146650	107060	146110	97361.3	133273	-1.36885	0.246953	NO
D3YUE4	D3YUE4	ENSMUSG00000034334	73942	Fam151b	family with sequence similarity 151, member B	5	5	5	26.5	26.5	26.5	1561	770350	890030	834800	992490	965580	968960	831727	975677	-1.17307	0.0155633	NO
E9Q226	E9Q226	ENSMUSG00000070871	227210	Ccnyl1	cyclin Y-like 1	4	4	3	14.4	14.4	11.7	1562	1561300	1581100	1578300	1797500	1614800	1850000	1.57357e+06	1754100	-1.11473	0.0651305	NO
E9Q9A0	E9Q9A0	ENSMUSG00000026113	269180	Inpp4a	inositol polyphosphate-4-phosphatase, type I	11	11	1	13.5	13.5	2	1563	3923200	3677000	3666000	3490500	3800700	3723600	3755400	3671600	1.02282	0.540781	NO
D3YUM1	D3YUM1	ENSMUSG00000037916	17995	Ndufv1	NADH:ubiquinone oxidoreductase core subunit V1	35	35	35	74.5	74.5	74.5	1564	60265000	58701000	58682000	50845000	51073000	52348000	59216000	51422000	1.15157	0.000375914	NO
D3YUN2	D3YUN2	ENSMUSG00000029534	64213	St7	suppression of tumorigenicity 7	4	4	2	9.3	9.3	5.6	1565	1072800	1162200	1157300	1309700	1275200	1182900	1.13077e+06	1.25593e+06	-1.11069	0.0585295	NO
F8WI64	F8WI64	ENSMUSG00000033653	209018	Vps8	VPS8 CORVET complex subunit	22	22	22	19	19	19	1566	6493500	6880900	6456600	7743100	7567900	7928800	6.61033e+06	7746600	-1.17189	0.00266803	NO
D3YUP1	D3YUP1	ENSMUSG00000032185	59035	Carm1	coactivator-associated arginine methyltransferase 1	19	19	19	33.3	33.3	33.3	1567	15152000	14955000	14074000	17185000	16678000	16758000	14727000	1.68737e+07	-1.14576	0.00425624	NO
D3YUP8	D3YUP8	ENSMUSG00000029670	71777	Ing3	inhibitor of growth family, member 3	8	8	8	23.4	23.4	23.4	1568	5867800	5565500	5580100	6492500	6152700	6364000	5.67113e+06	6336400	-1.11731	0.00887832	NO
E9PW37	E9PW37	ENSMUSG00000070565	226525	Rasal2	RAS protein activator like 2	27	27	23	25	25	22.7	1569	7167700	7364800	7031000	8343000	8313100	8152000	7.18783e+06	8.26937e+06	-1.15047	0.000679527	NO
D3YVA8	D3YVA8	ENSMUSG00000030720	12752	Cln3	ceroid lipofuscinosis, neuronal 3, juvenile (Batten, Spielmeyer-Vogt disease)	2	2	2	35.3	35.3	35.3	1570	366170	416720	364370	436920	455260	461090	382420	451090	-1.17957	0.0211267	NO
D3YUW8	D3YUW8	ENSMUSG00000038902	229584	Pogz	pogo transposable element with ZNF domain	43	43	42	37.1	37.1	35.7	1571	30436000	32041000	30181000	35432000	35558000	35315000	30886000	35435000	-1.14728	0.00148792	NO
D3YUX2	D3YUX2	ENSMUSG00000028402	17475	Mpdz	multiple PDZ domain crumbs cell polarity complex component	13	12	11	7.2	6.8	6.2	1572	4506700	4668600	4180300	5126200	5503200	4917300	4.45187e+06	5.18223e+06	-1.16406	0.030909	NO
E9Q3J1	E9Q3J1	ENSMUSG00000040415	80904	Dtx3	deltex 3, E3 ubiquitin ligase	2	2	2	8.4	8.4	8.4	1573	355700	281440	395880	351510	409730	364780	344340	375340	-1.09003	0.458961	NO
D3YV97	D3YV97	ENSMUSG00000025409	110962	Mbd6	methyl-CpG binding domain protein 6	2	2	2	21.5	21.5	21.5	1574	326130	399650	363570	423960	347930	449580	363117	407157	-1.12128	0.301751	NO
D3YVC9	D3YVC9	ENSMUSG00000071253	73132	Slc25a16	solute carrier family 25 (mitochondrial carrier, Graves disease autoantigen), member 16	4	4	4	11.2	11.2	11.2	1575	1644700	1478100	1361300	1140100	1317900	1299700	1494700	1.25257e+06	1.19331	0.0721983	NO
D3Z3E8	D3Z3E8	ENSMUSG00000002227	17454	Mov10	Mov10 RISC complex RNA helicase	58	58	58	57.4	57.4	57.4	1578	55146000	78369000	53545000	58932000	57525000	62063000	6.23533e+07	5.95067e+07	1.04784	0.743966	NO
O55102	O55102	ENSMUSG00000090247	14533	Bloc1s1	biogenesis of lysosomal organelles complex-1, subunit 1	5	5	5	44.8	44.8	44.8	1579	2829100	2665500	2882200	3164800	3299200	3293600	2.79227e+06	3.25253e+06	-1.16484	0.00424551	NO
D3YVU7	D3YVU7	ENSMUSG00000029475	30841	Kdm2b	lysine (K)-specific demethylase 2B	6	6	6	5.3	5.3	5.3	1580	2081900	2340200	2463300	2612600	2463000	2617000	2.29513e+06	2564200	-1.11723	0.0944272	NO
D3YVW2	D3YVW2	ENSMUSG00000034109	73124	Golim4	golgi integral membrane protein 4	39	39	39	44.1	44.1	44.1	1581	42312000	44355000	42152000	48184000	47971000	49088000	4.29397e+07	4.84143e+07	-1.1275	0.00224946	NO
D3YVY9	D3YVY9	ENSMUSG00000022422	72107	Dscc1	DNA replication and sister chromatid cohesion 1	12	12	12	32	32	32	1582	4767700	4505400	4438400	5314700	5334100	5268500	4570500	5.30577e+06	-1.16087	0.00198854	NO
D6RFN5	D6RFN5	ENSMUSG00000037966	18081	Ninj1	ninjurin 1	1	1	1	11.8	11.8	11.8	1583	1521000	1411000	1437100	1354400	1397200	1494600	1.45637e+06	1415400	1.02894	0.483626	NO
D3YW86	D3YW86	ENSMUSG00000022010	21807	Tsc22d1	TSC22 domain family, member 1	9	1	1	55.1	13.1	13.1	1584	331010	280290	328180	312560	303500	234740	313160	283600	1.10423	0.37406	NO
F6S054	F6S054	ENSMUSG00000033763	244654	Mtss2	MTSS I-BAR domain containing 2	1	1	1	4.8	4.8	4.8	1585	98414	152340	123720	106480	93509	107180	124825	102390	1.21911	0.238291	NO
D3YWH4	D3YWH4	ENSMUSG00000002320	74140	Tm9sf1	transmembrane 9 superfamily member 1	13	13	13	25.2	25.2	25.2	1586	10391000	10507000	10587000	11848000	12067000	12328000	10495000	12081000	-1.15112	0.000452196	NO
D3YWI4	D3YWI4	ENSMUSG00000107283	17527	Mpv17	MpV17 mitochondrial inner membrane protein	3	2	2	17.3	12.3	12.3	1587	1351100	1700400	1185600	1087700	1174900	1225800	1.41237e+06	1162800	1.21463	0.18713	NO
D3YWJ4	D3YWJ4	ENSMUSG00000033373	110606	Fntb	farnesyltransferase, CAAX box, beta	9	3	3	24.2	7.2	7.2	1588	706820	733880	784430	847200	700570	845680	741710	797817	-1.07565	0.35494	NO
D3YWJ5	D3YWJ5	ENSMUSG00000062210	106869	Tnfaip8	tumor necrosis factor, alpha-induced protein 8	6	6	6	25	25	25	1589	4377100	4334700	4336700	4683100	4689600	4926800	4349500	4766500	-1.09587	0.00685843	NO
D3YWK1	D3YWK1	ENSMUSG00000029578	74781	Wipi2	WD repeat domain, phosphoinositide interacting 2	11	11	11	35.3	35.3	35.3	1590	4562500	4812600	4749400	5305300	5430800	5250300	4.70817e+06	5328800	-1.13182	0.00253175	NO
D3YWS7	D3YWS7	ENSMUSG00000025466	69064	Fuom	fucose mutarotase	3	3	3	39.6	39.6	39.6	1591	1325700	1267400	1260700	1331900	1340000	1383600	1284600	1.35183e+06	-1.05234	0.0619052	NO
D3YWS8	D3YWS8	ENSMUSG00000035545	232798	Leng8	leukocyte receptor cluster (LRC) member 8	24	24	24	38.1	38.1	38.1	1592	7959600	8255200	7869000	9538700	9478100	9718500	8.02793e+06	9.57843e+06	-1.19314	0.000348817	NO
D3YWX2	D3YWX2	ENSMUSG00000021244	56531	Ylpm1	YLP motif containing 1	79	79	78	39.9	39.9	39.6	1593	57624000	57280000	55986000	61746000	61539000	63335000	5.69633e+07	6.22067e+07	-1.09205	0.0022617	NO
D3Z7N7	D3Z7N7	ENSMUSG00000038451	14794	Spsb2	splA/ryanodine receptor domain and SOCS box containing 2	3	3	3	21.8	21.8	21.8	1594	299750	270710	231900	284850	322180	286810	267453	297947	-1.11401	0.257218	NO
D3YX27	D3YX27	ENSMUSG00000068329	64704	Htra2	HtrA serine peptidase 2	8	8	8	21.4	21.4	21.4	1595	6620100	6480200	6565500	7326700	7258400	7297500	6.55527e+06	7294200	-1.11272	8.23906e-05	NO
E9PVW4	E9PVW4	ENSMUSG00000066894	231668	Vsig10	V-set and immunoglobulin domain containing 10	5	5	5	8.9	8.9	8.9	1596	1761700	2003400	1872200	1825300	1738300	1779900	1879100	1.78117e+06	1.05498	0.257556	NO
D3YX85	D3YX85	ENSMUSG00000052632	211914	Asap2	ArfGAP with SH3 domain, ankyrin repeat and PH domain 2	11	9	9	14	12	12	1597	1152300	1262400	1160900	1446900	1335700	1478600	1.19187e+06	1420400	-1.19174	0.0150155	NO
D3YXA8	D3YXA8	ENSMUSG00000025790	108116	Slco3a1	solute carrier organic anion transporter family, member 3a1	3	3	3	6.6	6.6	6.6	1598	1463200	1590300	1516500	1486400	1510900	1470200	1.52333e+06	1.48917e+06	1.02294	0.427197	NO
D3YXH9	D3YXH9	ENSMUSG00000026632	68972	Tatdn3	TatD DNase domain containing 3	8	8	8	35.5	35.5	35.5	1599	1942000	3222900	1683100	2094000	1977300	2232500	2.28267e+06	2.10127e+06	1.08633	0.725609	NO
D3YXI6	D3YXI6	ENSMUSG00000049327	67956	Kmt5a	lysine methyltransferase 5A	9	9	9	30.2	30.2	30.2	1600	3245600	3232300	3271600	3379700	3450600	3466100	3.24983e+06	3.43213e+06	-1.0561	0.00326744	NO
D3YXJ5	D3YXJ5	ENSMUSG00000072568	399603	Lratd2	LRAT domain containing 1	3	3	3	13.5	13.5	13.5	1601	1097400	1203300	1169300	1301000	1563000	1446600	1.15667e+06	1.43687e+06	-1.24225	0.0268177	NO
D3YXK1	D3YXK1	ENSMUSG00000079003	666704	Samd1	sterile alpha motif domain containing 1	16	16	16	37.8	37.8	37.8	1602	7708400	8794600	8022300	8771600	8650000	9147200	8175100	8.85627e+06	-1.08332	0.128035	NO
D3YXK2	D3YXK2	ENSMUSG00000071054	224903	Safb	scaffold attachment factor B	69	69	54	51.7	51.7	40.7	1603	86221000	90521000	84216000	98122000	98717000	98913000	86986000	98584000	-1.13333	0.00347138	NO
D3YXL1	D3YXL1	ENSMUSG00000031851	66566	Ntpcr	nucleoside-triphosphatase, cancer-related	8	8	8	50	50	50	1604	5058100	4595500	4469300	5194100	4865400	5235400	4.70763e+06	5098300	-1.08299	0.141765	NO
Q8BJU2	Q8BJU2	ENSMUSG00000030352	109246	Tspan9	tetraspanin 9	3	3	3	20.1	20.1	20.1	1605	230230	265220	331110	229480	160210	240910	275520	210200	1.31075	0.16809	NO
D3YXP6	D3YXP6	ENSMUSG00000027952	68603	Pmvk	phosphomevalonate kinase	19	19	19	82.9	82.9	82.9	1606	23927000	23753000	23724000	27663000	28634000	28398000	2.38013e+07	2.82317e+07	-1.18614	0.000121063	NO
D3YXU8	D3YXU8	ENSMUSG00000010051	15586	Hyal1	hyaluronoglucosaminidase 1	2	2	2	6.9	6.9	6.9	1607	359840	385780	436170	486020	468100	506670	393930	486930	-1.23608	0.0205439	NO
Q8BJZ0	Q8BJZ0	ENSMUSG00000021156	66505	Zmynd11	zinc finger, MYND domain containing 11	22	22	22	38.5	38.5	38.5	1608	18641000	18472000	17751000	19870000	20129000	20404000	18288000	2.01343e+07	-1.10096	0.00415296	NO
D3YXZ3	D3YXZ3	ENSMUSG00000024862	16594	Klc2	kinesin light chain 2	45	36	36	61.1	45.1	45.1	1609	25436000	24930000	25303000	28887000	28655000	29703000	25223000	2.90817e+07	-1.15298	0.000393613	NO
D3YXZ5	D3YXZ5	ENSMUSG00000070780	245945	Rbm47	RNA binding motif protein 47	27	27	25	56.8	56.8	54.3	1610	25407000	24636000	24447000	28753000	28250000	29001000	24830000	28668000	-1.15457	0.000474695	NO
F6T9K1	F6T9K1	ENSMUSG00000024914	66556	Drap1	Dr1 associated protein 1 (negative cofactor 2 alpha)	8	8	8	41.8	41.8	41.8	1611	4700100	4951800	4709100	5304800	5737400	5337700	4787000	5.45997e+06	-1.14058	0.0141081	NO
D3YYG6	D3YYG6	ENSMUSG00000030584	29861	Dpf1	D4, zinc and double PHD fingers family 1	6	3	3	18.1	8.2	8.2	1612	1503800	1470000	1505800	1425500	1446700	1397000	1493200	1.42307e+06	1.04928	0.0192492	NO
D3YY50	D3YY50	ENSMUSG00000025193	66388	Cutc	cutC copper transporter	6	6	6	22.4	22.4	22.4	1613	5668600	7502700	7102700	7373700	7333500	6889700	6758000	7.19897e+06	-1.06525	0.48802	NO
D3YY75	D3YY75	ENSMUSG00000026556	93840	Vangl2	VANGL planar cell polarity 2	5	5	5	8.9	8.9	8.9	1614	344060	380960	427590	446080	438570	485460	384203	456703	-1.1887	0.0619464	NO
G5E8N3	G5E8N3	ENSMUSG00000015697	84505	Setdb1	SET domain, bifurcated 1	38	38	38	29.7	29.7	29.7	1615	26311000	26750000	25601000	28921000	29085000	29296000	2.62207e+07	2.91007e+07	-1.10984	0.00121407	NO
D3YYE2	D3YYE2	ENSMUSG00000022544	70511	Eef2kmt	eukaryotic elongation factor 2 lysine methyltransferase	2	2	2	9	9	9	1616	65686	110660	93946	108640	53976	105110	90097.3	89242	1.00958	0.970857	NO
D3YYH5	D3YYH5	ENSMUSG00000034006	66943	Slc66a2	solute carrier family 66 member 2	1	1	1	9.4	9.4	9.4	1617	2039400	2296900	2100700	2603500	2089800	2536000	2.14567e+06	2.40977e+06	-1.12309	0.213923	NO
D3YYK7	D3YYK7	ENSMUSG00000005378	66138	Bud23	BUD23, rRNA methyltransferase and ribosome maturation factor	6	6	6	33.7	33.7	33.7	1618	3519300	3451000	3607100	3901200	3820600	3988500	3525800	3.90343e+06	-1.10711	0.0046863	NO
D3YYK8	D3YYK8	ENSMUSG00000024277	212307	Mapre2	microtubule-associated protein, RP/EB family, member 2	15	13	13	59.2	53.1	53.1	1619	9495900	9244300	9357300	10539000	9822700	10351000	9.36583e+06	1.02376e+07	-1.09308	0.0183022	NO
D3YYL1	D3YYL1	ENSMUSG00000029681	12054	Bcl7b	B cell CLL/lymphoma 7B	8	7	6	48.3	48.3	40.7	1620	6145000	6828100	5899600	6723700	6728400	6706600	6290900	6.71957e+06	-1.06814	0.197766	NO
D3YYP5	D3YYP5	ENSMUSG00000029821	54722	Gsdme	gasdermin E	7	7	7	20.3	20.3	20.3	1621	1194900	1228000	1159500	1642300	1795300	1774600	1.19413e+06	1737400	-1.45495	0.000468813	NO
E9Q3B9	E9Q3B9	ENSMUSG00000033174	23945	Mgll	monoglyceride lipase	7	7	7	26.6	26.6	26.6	1622	3323800	3356800	3244700	2735200	2756500	2903400	3.30843e+06	2.79837e+06	1.18227	0.00122463	NO
D3YYT0	D3YYT0	ENSMUSG00000024304	12558	Cdh2	cadherin 2	24	24	24	33.8	33.8	33.8	1623	15295000	14967000	14836000	17638000	17357000	17447000	1.50327e+07	1.74807e+07	-1.16285	0.00010561	NO
D3YYT1	D3YYT1	ENSMUSG00000022536	74022	Glyr1	glyoxylate reductase 1 homolog (Arabidopsis)	29	29	29	57.2	57.2	57.2	1624	33897000	34723000	33264000	38184000	38030000	37819000	3.39613e+07	38011000	-1.11924	0.00074383	NO
D3YYU4	D3YYU4	ENSMUSG00000060441	667823	Trim5	tripartite motif-containing 5	3	3	2	6.6	6.6	4.3	1625	1476000	1615400	1350400	1679600	1705100	1944300	1480600	1.77633e+06	-1.19974	0.0602206	NO
D3YYU8	D3YYU8	ENSMUSG00000026211	98733	Obsl1	obscurin-like 1	75	75	67	43.6	43.6	39.2	1626	78721000	75487000	75236000	90931000	91362000	91624000	7.64813e+07	9.13057e+07	-1.19383	0.000201958	NO
D3YYW8	D3YYW8	ENSMUSG00000036733	68035	Rbm42	RNA binding motif protein 42	13	13	13	29.6	29.6	29.6	1627	12613000	12094000	11909000	13393000	13401000	13273000	1.22053e+07	1.33557e+07	-1.09425	0.00585875	NO
D3Z7G3	D3Z7G3	ENSMUSG00000020083	69894	Fam241b	family with sequence similarity 241, member B	2	2	2	29.3	29.3	29.3	1628	591690	622830	594300	526830	490650	536830	602940	518103	1.16374	0.00787761	NO
D3YZ08	D3YZ08	ENSMUSG00000031921	21750	Terf2	telomeric repeat binding factor 2	23	23	23	43.5	43.5	43.5	1629	13869000	14904000	14088000	17160000	17473000	17825000	14287000	17486000	-1.22391	0.000972813	NO
D3YZ09	D3YZ09	ENSMUSG00000028010	68147	Gar1	GAR1 ribonucleoprotein	10	10	10	45.5	45.5	45.5	1630	6896700	6650000	6560600	7326000	7104600	7178700	6.70243e+06	7203100	-1.0747	0.0138989	NO
D3YZ20	D3YZ20	ENSMUSG00000039771	20022	Polr2j	polymerase (RNA) II (DNA directed) polypeptide J	6	6	6	58.6	58.6	58.6	1631	3148200	2995900	3048100	3309800	3370200	3407100	3.06407e+06	3.36237e+06	-1.09735	0.00487639	NO
D3YZ54	D3YZ54	ENSMUSG00000021884	56794	Hacl1	2-hydroxyacyl-CoA lyase 1	16	16	16	39.2	39.2	39.2	1632	5452800	5483200	5233700	4964800	5280100	5165800	5389900	5136900	1.04925	0.104968	NO
D3YZ62	D3YZ62	ENSMUSG00000034593	17918	Myo5a	myosin VA	76	76	67	40.7	40.7	37	1633	50069000	51883000	49723000	54997000	54460000	55670000	5.05583e+07	5.50423e+07	-1.08869	0.0040454	NO
D3YZ66	D3YZ66	ENSMUSG00000044252	64291	Osbpl1a	oxysterol binding protein-like 1A	7	1	1	38.5	5.3	5.3	1634	1409300	1450400	1431100	1423400	1464600	1579700	1.43027e+06	1.48923e+06	-1.04123	0.288792	NO
D3YZB2	D3YZB2	ENSMUSG00000023805	20975	Synj2	synaptojanin 2	2	2	2	1.4	1.4	1.4	1635	959360	1054400	958560	1307800	1262600	1306200	990773	1292200	-1.30423	0.00100917	NO
D3YZC9	D3YZC9	ENSMUSG00000024949	22668	Sf1	splicing factor 1	24	1	0	42.2	2.3	0	1636	924020	855080	910370	971450	1013800	1075700	896490	1.02032e+06	-1.13812	0.0283814	NO
D3Z442	D3Z442	ENSMUSG00000035642	66273	Aamdc	adipogenesis associated Mth938 domain containing	11	11	11	69.8	69.8	69.8	1637	10766000	10315000	10139000	9168600	9181500	9413000	1.04067e+07	9.25437e+06	1.12451	0.00474404	NO
D3YZE7	D3YZE7	ENSMUSG00000039990	214764	Edrf1	erythroid differentiation regulatory factor 1	20	20	20	18.6	18.6	18.6	1638	5562400	5840800	5445100	6195300	6132800	6027400	5616100	6118500	-1.08946	0.0168046	NO
D3YZG8	D3YZG8	ENSMUSG00000029376	665563	Mthfd2l	methylenetetrahydrofolate dehydrogenase (NADP+ dependent) 2-like	13	13	12	48.8	48.8	46.7	1639	5612900	5706300	5470200	6784700	6674800	6739300	5.59647e+06	6.73293e+06	-1.20307	0.000114659	NO
D3YZN4	D3YZN4	ENSMUSG00000000738	234847	Spg7	SPG7, paraplegin matrix AAA peptidase subunit	34	34	34	53.3	53.3	53.3	1640	24697000	24047000	23925000	22995000	22865000	23345000	24223000	2.30683e+07	1.05005	0.0144281	NO
D3YZP9	D3YZP9	ENSMUSG00000048701	76551	Ccdc6	coiled-coil domain containing 6	33	33	32	62.7	62.7	54.8	1641	28660000	28605000	26788000	32846000	31891000	33013000	2.80177e+07	3.25833e+07	-1.16296	0.00296702	NO
D3Z282	D3Z282	ENSMUSG00000023051	21357	Tarbp2	TARBP2, RISC loading complex RNA binding subunit	8	8	1	47.1	47.1	3.6	1642	4094300	3708300	3593200	4386900	4428900	4331700	3798600	4382500	-1.15371	0.0192958	NO
D3YZU6	D3YZU6	ENSMUSG00000061046	68977	Haghl	hydroxyacylglutathione hydrolase-like	3	3	3	20.4	20.4	20.4	1643	446110	443680	407600	471900	481060	426730	432463	459897	-1.06344	0.259669	NO
D3YZV8	D3YZV8	ENSMUSG00000041117	434130	Ccdc8	coiled-coil domain containing 8	16	16	16	36.8	36.8	36.8	1644	7326200	7113800	7060400	8566900	8707000	8958600	7166800	8.74417e+06	-1.22009	0.000357819	NO
D3YZZ5	D3YZZ5	ENSMUSG00000033184	66676	Tmed7	transmembrane p24 trafficking protein 7	14	14	14	52.7	52.7	52.7	1645	52514000	55645000	55704000	58547000	59844000	60619000	54621000	59670000	-1.09244	0.0141842	NO
D3Z041	D3Z041	ENSMUSG00000018796	14081	Acsl1	acyl-CoA synthetase long-chain family member 1	40	40	37	55.8	55.8	53.4	1646	26711000	25438000	24580000	18936000	19357000	18793000	2.55763e+07	1.90287e+07	1.34409	0.000520005	NO
D3Z2Q2	D3Z2Q2	ENSMUSG00000019790	78808	Stxbp5	syntaxin binding protein 5 (tomosyn)	14	14	14	18.7	18.7	18.7	1647	5394500	5493100	5403700	5864800	6046800	5829500	5.43043e+06	5913700	-1.08899	0.00288404	NO
D3Z0A5	D3Z0A5	ENSMUSG00000006301	69660	Tmbim1	transmembrane BAX inhibitor motif containing 1	2	2	2	16.3	16.3	16.3	1648	638960	576750	525790	655770	662080	709180	580500	675677	-1.16396	0.0609503	NO
D3Z0B6	D3Z0B6	ENSMUSG00000063889	12916	Crem	cAMP responsive element modulator	3	3	1	40.7	40.7	17.6	1649	766420	643530	711200	799540	817450	811050	707050	809347	-1.14468	0.0464949	NO
O88545	O88545	ENSMUSG00000019494	26893	Cops6	COP9 signalosome subunit 6	20	20	20	63.9	63.9	63.9	1650	19400000	18752000	18602000	21303000	21669000	21388000	18918000	2.14533e+07	-1.13402	0.000703208	NO
D3Z0I5	D3Z0I5	ENSMUSG00000034317	66949	Trim59	tripartite motif-containing 59	6	6	6	22.4	22.4	22.4	1651	1556800	1747100	1393800	1794900	1794600	1795800	1565900	1795100	-1.14637	0.0881266	NO
D3Z0J2	D3Z0J2	ENSMUSG00000007655	12389	Cav1	caveolin 1, caveolae protein	6	2	2	70.2	31.9	31.9	1652	1390000	1381100	1428500	1542800	1611100	1447000	1.39987e+06	1.53363e+06	-1.09556	0.0547762	NO
D3Z0K6	D3Z0K6	ENSMUSG00000039968	242860	Rsbn1l	round spermatid basic protein 1-like	15	14	14	21.6	20.7	20.7	1653	6798100	6603200	6484300	6742100	6799200	6883000	6.62853e+06	6808100	-1.02709	0.1476	NO
Q3TYJ3	Q3TYJ3	ENSMUSG00000029757	13426	Dync1i1	dynein cytoplasmic 1 intermediate chain 1	6	4	4	15.2	12	12	1654	1244500	1241600	1154600	1827000	1786500	1820800	1.21357e+06	1.81143e+06	-1.49265	4.87452e-05	NO
D3Z0M9	D3Z0M9	ENSMUSG00000003360	74351	Ddx23	DEAD box helicase 23	58	58	58	54.5	54.5	54.5	1655	61821000	62820000	60023000	68093000	67867000	70093000	6.15547e+07	6.86843e+07	-1.11583	0.00274401	NO
Q8BGB2	Q8BGB2	ENSMUSG00000036918	225049	Ttc7	tetratricopeptide repeat domain 7	3	3	3	4.8	4.8	4.8	1656	135990	118000	129660	128960	120660	125660	127883	125093	1.0223	0.655343	NO
D3Z0U4	D3Z0U4	ENSMUSG00000068391	93696	Chrac1	chromatin accessibility complex 1	4	4	3	53.2	53.2	43.6	1657	3483300	3441200	3331000	4013800	3803900	4135900	3418500	3.98453e+06	-1.16558	0.00614008	NO
D3Z0V7	D3Z0V7	ENSMUSG00000022010	21807	Tsc22d1	TSC22 domain family, member 1	13	11	5	10.8	9.8	6.2	1658	26617000	25538000	25293000	30562000	31375000	31810000	25816000	31249000	-1.21045	0.000576793	NO
Q6PDH0	Q6PDH0	ENSMUSG00000048537	102693	Phldb1	pleckstrin homology like domain, family B, member 1	60	60	59	43.1	43.1	42.3	1659	36606000	38033000	36188000	42174000	41529000	42195000	3.69423e+07	41966000	-1.13599	0.00111131	NO
D3Z108	D3Z108	ENSMUSG00000028958	64295	Tmub1	transmembrane and ubiquitin-like domain containing 1	6	6	6	37.9	37.9	37.9	1660	1209400	1265200	1263200	1212300	1188600	1219100	1.24593e+06	1.20667e+06	1.03254	0.127675	NO
S4R217	S4R217	ENSMUSG00000062995	15893	Ica1	islet cell autoantigen 1	3	3	3	8.6	8.6	8.6	1661	369530	400280	361100	419020	422080	420710	376970	420603	-1.11575	0.0216827	NO
Q8VI64	Q8VI64	ENSMUSG00000037161	67749	Mgarp	mitochondria localized glutamic acid rich protein	5	5	5	25.4	25.4	25.4	1662	4926200	5164400	4944300	6036900	6025800	6367900	5.01163e+06	6.14353e+06	-1.22585	0.00113408	NO
D3Z141	D3Z141	ENSMUSG00000053522	16858	Lgals7	lectin, galactose binding, soluble 7	3	3	3	48.8	48.8	48.8	1663	1031800	987960	924880	1000700	941700	1107200	981547	1.01653e+06	-1.03564	0.575843	NO
D3Z142	D3Z142	ENSMUSG00000029563	114142	Foxp2	forkhead box P2	7	6	6	12.2	11.2	11.2	1664	1273500	1472400	1326800	1845400	1702200	1822400	1.35757e+06	1790000	-1.31854	0.004317	NO
D3Z183	D3Z183	ENSMUSG00000041439	98682	Mfsd6	major facilitator superfamily domain containing 6	2	2	2	5	5	5	1665	204880	255360	269050	405960	374030	250860	243097	343617	-1.4135	0.12085	NO
D3Z197	D3Z197	ENSMUSG00000054823	234135	Nsd3	nuclear receptor binding SET domain protein 3	29	28	28	22.6	22.1	22.1	1666	18581000	18605000	17837000	20247000	20013000	21032000	18341000	2.04307e+07	-1.11393	0.00630332	NO
D3Z1H6	D3Z1H6	ENSMUSG00000014158	63873	Trpv4	transient receptor potential cation channel, subfamily V, member 4	3	3	3	4.8	4.8	4.8	1667	841100	837810	913970	347380	357240	427230	864293	377283	2.29083	0.00016086	YES
Q9JL62	Q9JL62	ENSMUSG00000011884	56356	Gltp	glycolipid transfer protein	16	16	15	46.9	46.9	46.9	1668	12902000	12326000	12286000	13616000	13088000	13694000	1.25047e+07	13466000	-1.07688	0.0250993	NO
D3Z1I2	D3Z1I2	ENSMUSG00000041890	26431	Git2	GIT ArfGAP 2	29	1	1	45.1	1.9	1.9	1669	704790	823840	821820	831010	604840	856940	783483	764263	1.02515	0.839959	NO
D3Z1K5	D3Z1K5	ENSMUSG00000062580	21854	Timm17a	translocase of inner mitochondrial membrane 17a	2	2	2	25.7	25.7	25.7	1670	3382200	3667100	3483400	3587500	3710900	3639000	3510900	3645800	-1.03842	0.2113	NO
D3Z1N2	D3Z1N2	ENSMUSG00000041740	50849	Rnf10	ring finger protein 10	10	10	10	13.8	13.8	13.8	1671	3601100	3600300	3730500	4193200	3893000	4125700	3.64397e+06	4.07063e+06	-1.11709	0.0132945	NO
D3Z1N4	D3Z1N4	ENSMUSG00000042323	66923	Pbrm1	polybromo 1	92	92	36	49.2	49.2	20.6	1672	99005000	99494000	96810000	112190000	108850000	113750000	9.84363e+07	1.11597e+08	-1.13369	0.0013839	NO
Q8K2U2	Q8K2U2	ENSMUSG00000042831	233065	Alkbh6	alkB homolog 6	4	4	4	23.5	23.5	23.5	1673	4455200	4567400	4595600	4984100	4803500	5218300	4539400	5.00197e+06	-1.1019	0.0222008	NO
D3Z1T2	D3Z1T2	ENSMUSG00000079283	69549	2310009B15Rik	RIKEN cDNA 2310009B15 gene	1	1	1	10.3	10.3	10.3	1674	203420	209040	172600	275120	220660	243240	195020	246340	-1.26315	0.0575733	NO
D3Z1Z2	D3Z1Z2	ENSMUSG00000032281	94180	Acsbg1	acyl-CoA synthetase bubblegum family member 1	3	1	1	35.5	9.1	9.1	1675	195500	170140	175950	235950	244250	212930	180530	231043	-1.27981	0.0140095	NO
D6RCX1	D6RCX1	ENSMUSG00000032519	208638	Slc25a38	solute carrier family 25, member 38	1	1	1	7.2	7.2	7.2	1676	815210	739880	869330	838580	767430	832620	808140	812877	-1.00586	0.919295	NO
D3Z286	D3Z286	ENSMUSG00000079260	100504715	Tmppe	transmembrane protein with metallophosphoesterase domain	6	6	6	14.8	14.8	14.8	1677	3139600	3157000	3187400	3627000	3548000	3656300	3.16133e+06	3.61043e+06	-1.14206	0.000218171	NO
D3Z2B4	D3Z2B4	ENSMUSG00000026469	19775	Xpr1	xenotropic and polytropic retrovirus receptor 1	7	7	7	14.6	14.6	14.6	1678	1869900	2004800	1816600	1980600	1958300	2011400	1897100	1.98343e+06	-1.04551	0.21137	NO
D3Z2D4	D3Z2D4	ENSMUSG00000030309	232560	Caprin2	caprin family member 2	1	1	1	9.9	9.9	9.9	1679	57995	27740	21873	69285	126660	39492	35869.3	78479	-2.18791	0.201689	NO
D3Z2E7	D3Z2E7	ENSMUSG00000073490	226691	Ifi207	interferon activated gene 207	8	5	5	9.3	6.4	6.4	1680	1933000	1904900	1856900	2704100	2382700	2475700	1.89827e+06	2.52083e+06	-1.32797	0.00315035	NO
D3Z2J6	D3Z2J6	ENSMUSG00000050043	66958	Tmx2	thioredoxin-related transmembrane protein 2	7	7	7	23.7	23.7	23.7	1682	8027900	8198200	8415900	8631900	8618500	8743900	8214000	8.66477e+06	-1.05488	0.0193635	NO
D3Z2K2	D3Z2K2	ENSMUSG00000058267	64659	Mrps14	mitochondrial ribosomal protein S14	6	6	6	43.4	43.4	43.4	1683	5564300	5762100	5506000	6587300	6471800	6594100	5610800	6.55107e+06	-1.16758	0.000417016	NO
D3Z2L2	D3Z2L2	ENSMUSG00000025340	56715	Rabgef1	RAB guanine nucleotide exchange factor (GEF) 1	14	1	1	59.6	3.2	3.2	1684	1934700	2190600	2004000	2162700	2063700	2330900	2043100	2.18577e+06	-1.06983	0.261402	NO
D3Z2R5	D3Z2R5	ENSMUSG00000050989	74777	Selenon	selenoprotein N	7	7	7	14.4	14.4	14.4	1685	3444500	3734000	3359600	3593500	3605600	3664700	3512700	3.62127e+06	-1.03091	0.400254	NO
P27699-5	P27699	ENSMUSG00000063889	12916	Crem	cAMP responsive element modulator	6	3	2	11.9	7.2	3.2	1686	2416900	2432500	2667300	2654400	2712200	2583400	2.50557e+06	2650000	-1.05764	0.180506	NO
D3Z2W0	D3Z2W0	ENSMUSG00000020400	57783	Tnip1	TNFAIP3 interacting protein 1	14	14	14	20.4	20.4	20.4	1687	13180000	12822000	12199000	14726000	13957000	15543000	1.27337e+07	14742000	-1.15772	0.0205159	NO
D3Z2Z1	D3Z2Z1	ENSMUSG00000049550	56430	Clip1	CAP-GLY domain containing linker protein 1	100	100	8	61.3	61.3	6.9	1688	68739000	71215000	66022000	73484000	71960000	74341000	6.86587e+07	7.32617e+07	-1.06704	0.0496157	NO
D3Z3A0	D3Z3A0	ENSMUSG00000047714	66849	Ppp1r2	protein phosphatase 1, regulatory inhibitor subunit 2	10	10	10	60.5	60.5	60.5	1689	9805100	9555700	9720500	11053000	11124000	11245000	9.69377e+06	1.11407e+07	-1.14926	9.63653e-05	NO
D3Z3C1	D3Z3C1	ENSMUSG00000032463	23873	Faim	Fas apoptotic inhibitory molecule	11	11	11	51.2	51.2	51.2	1690	9586600	9644200	9423700	10758000	10407000	10689000	9551500	10618000	-1.11166	0.00106901	NO
D3Z3C3	D3Z3C3	ENSMUSG00000035273	15442	Hpse	heparanase	4	4	4	9.5	9.5	9.5	1691	627480	745120	593190	873150	854140	796610	655263	841300	-1.28391	0.0224236	NO
D3Z3H0	D3Z3H0	ENSMUSG00000030689	233875	Ino80e	INO80 complex subunit E	5	5	5	27.5	27.5	27.5	1692	3941600	3822500	3769400	2025300	2422700	2260600	3844500	2236200	1.71921	0.000217753	YES
D3Z3K7	D3Z3K7	ENSMUSG00000037868	13654	Egr2	early growth response 2	3	2	2	8.5	5.8	5.8	1694	1928900	2212300	1891400	2734500	2326600	2656500	2.01087e+06	2.57253e+06	-1.27932	0.0251051	NO
D3Z3N4	D3Z3N4	ENSMUSG00000020069	432467	Hnrnph3	heterogeneous nuclear ribonucleoprotein H3	17	15	15	59.2	56.4	56.4	1695	20016000	21287000	20368000	25194000	24339000	25188000	20557000	24907000	-1.21161	0.000779743	NO
D3Z3R4	D3Z3R4	ENSMUSG00000042323	66923	Pbrm1	polybromo 1	58	2	2	52.4	1.7	1.7	1696	2280400	2161400	2260700	2607500	2404400	2568600	2.23417e+06	2.52683e+06	-1.131	0.0155137	NO
D3Z3V3	D3Z3V3	ENSMUSG00000000486	100043580	Septin1	septin 1	8	6	5	20.1	17.8	15.1	1697	1233200	1392900	1141800	934180	930740	1001800	1.25597e+06	955573	1.31436	0.017475	NO
D3Z3Y1	D3Z3Y1	ENSMUSG00000029263	433931	Pigg	phosphatidylinositol glycan anchor biosynthesis, class G	10	10	10	11.3	11.3	11.3	1698	3608800	3569000	3390800	3670800	3563300	3546900	3.52287e+06	3.59367e+06	-1.0201	0.412494	NO
D3Z482	D3Z482	ENSMUSG00000007827	232339	Ankrd26	ankyrin repeat domain 26	3	3	3	1.9	1.9	1.9	1699	8312600	8043800	8146400	6321800	6707300	6692300	8167600	6573800	1.24245	0.000426261	NO
D3Z497	D3Z497	ENSMUSG00000048185	631906	Gm7075	predicted gene 7075	2	2	2	18.8	18.8	18.8	1700	1587500	1796800	1607200	1825600	1798100	1953700	1.66383e+06	1.85913e+06	-1.11738	0.0762443	NO
D3Z4C0	D3Z4C0	ENSMUSG00000034066	227377	Farp2	FERM, RhoGEF and pleckstrin domain protein 2	9	1	1	11.3	1.3	1.3	1701	119890	155950	143450	139550	103170	119880	139763	120867	1.15634	0.273765	NO
D3Z4D1	D3Z4D1	ENSMUSG00000027937	23922	Jtb	jumping translocation breakpoint	1	1	1	13.7	13.7	13.7	1702	1517600	1508100	1401500	1769600	1877600	1823000	1.47573e+06	1823400	-1.23559	0.00201298	NO
D3Z4D3	D3Z4D3	ENSMUSG00000040998	114249	Npnt	nephronectin	3	3	3	6	6	6	1703	2042500	1944500	1954800	1391100	1384700	1341200	1980600	1.37233e+06	1.44324	6.30513e-05	NO
D3Z6H3	D3Z6H3	ENSMUSG00000031516	22428	Dctn6	dynactin 6	4	4	4	24.3	24.3	24.3	1704	4157700	4069500	4182600	4734000	4716400	4997700	4136600	4.81603e+06	-1.16425	0.00220644	NO
D3Z4E6	D3Z4E6	ENSMUSG00000036099	215008	Vezt	vezatin, adherens junctions transmembrane protein	7	7	3	10.6	10.6	4.2	1705	1986100	1878000	1730800	2077800	1905400	1985300	1.86497e+06	1989500	-1.06678	0.235143	NO
D3Z4I3	D3Z4I3	ENSMUSG00000038132	666794	Rbm24	RNA binding motif protein 24	6	6	6	15.3	15.3	15.3	1706	3885300	4060700	3692000	3913800	4044700	3810000	3.87933e+06	3.92283e+06	-1.01121	0.747849	NO
D3Z4S3	D3Z4S3	ENSMUSG00000096199	69709	Ptrhd1	peptidyl-tRNA hydrolase domain containing 1	6	6	6	47.1	47.1	47.1	1707	3241300	3166100	3224700	3518500	3456400	3475900	3210700	3483600	-1.085	0.000736125	NO
D3Z4U0	D3Z4U0	ENSMUSG00000028180	53861	Zranb2	zinc finger, RAN-binding domain containing 2	10	10	10	30.6	30.6	30.6	1708	17666000	17792000	17087000	20811000	20282000	21298000	17515000	20797000	-1.18738	0.000846365	NO
Q9QXJ4	Q9QXJ4	ENSMUSG00000025870	56795	Arl10	ADP-ribosylation factor-like 10	3	3	3	18.1	18.1	18.1	1709	520320	529720	490150	475590	552800	519370	513397	515920	-1.00491	0.925476	NO
D3Z4Z0	D3Z4Z0	ENSMUSG00000029196	231151	Tada2b	transcriptional adaptor 2B	7	7	7	17.1	17.1	17.1	1710	2251300	2187700	2046400	2231900	2695700	2421700	2161800	2.44977e+06	-1.13321	0.122839	NO
D3Z511	D3Z511	ENSMUSG00000035104	232146	Eva1a	eva-1 homolog A (C. elegans)	1	1	1	7.1	7.1	7.1	1711	302890	267520	315560	23296	52796	56843	295323	44311.7	6.66469	0.000148206	YES
P56542	P56542	ENSMUSG00000003812	100503676	Dnase2a	deoxyribonuclease II alpha	6	6	6	20.4	20.4	20.4	1712	3609500	3648000	3264300	4194100	4054300	4195400	3.50727e+06	4.14793e+06	-1.18267	0.00802623	NO
D3Z558	D3Z558	ENSMUSG00000003531	13353	Dgcr6	DiGeorge syndrome critical region gene 6	3	3	3	15.2	15.2	15.2	1713	680380	586930	585380	706830	696090	612760	617563	671893	-1.08797	0.277404	NO
D3Z568	D3Z568	ENSMUSG00000027673	66046	Ndufb5	NADH:ubiquinone oxidoreductase subunit B5	10	10	10	45.4	45.4	45.4	1714	28422000	27942000	27193000	22431000	22771000	23761000	2.78523e+07	2.29877e+07	1.21162	0.000815553	NO
D3Z5E1	D3Z5E1	ENSMUSG00000034758	114606	Tle6	transducin-like enhancer of split 6	16	16	16	28.9	28.9	28.9	1715	8511100	8403000	8056300	3391100	3400800	3529000	8.32347e+06	3440300	2.4194	4.53588e-06	YES
D3Z5F7	D3Z5F7	ENSMUSG00000092232		Gm20521	predicted gene 20521	15	1	1	28.8	2.7	2.7	1716	366530	480660	341830	453480	435350	405030	396340	431287	-1.08817	0.481071	NO
D3Z5H3	D3Z5H3	ENSMUSG00000024516	66286	Sec11c	SEC11 homolog C, signal peptidase complex subunit	10	10	10	44.2	44.2	44.2	1717	5459900	5488800	5536800	5638000	5675000	5666400	5.49517e+06	5659800	-1.02996	0.0027772	NO
D3Z5I1	D3Z5I1	ENSMUSG00000029826	78781	Zc3hav1	zinc finger CCCH type, antiviral 1	49	49	18	48	48	20.2	1718	46888000	46346000	45353000	54526000	54862000	56767000	4.61957e+07	55385000	-1.19892	0.000378493	NO
D3Z5I9	D3Z5I9	ENSMUSG00000048271	381626	Rbm33	RNA binding motif protein 33	20	20	20	22.7	22.7	22.7	1719	10096000	10233000	9961300	11134000	11204000	11603000	1.00968e+07	1.13137e+07	-1.12052	0.0018345	NO
D3Z5K6	D3Z5K6	ENSMUSG00000027679	67713	Dnajc19	DnaJ heat shock protein family (Hsp40) member C19	12	12	12	70.9	70.9	70.9	1720	20027000	19027000	18975000	20156000	20148000	20355000	19343000	2.02197e+07	-1.04532	0.0659009	NO
F2Z480	F2Z480	ENSMUSG00000030849	14183	Fgfr2	fibroblast growth factor receptor 2	1	1	1	5.5	5.5	5.5	1721	345530	345830	291600	332080	261090	294040	327653	295737	1.10792	0.307379	NO
D3Z5N5	D3Z5N5	ENSMUSG00000025949	18711	Pikfyve	phosphoinositide kinase, FYVE type zinc finger containing	34	34	34	20	20	20	1722	15266000	15832000	15695000	17935000	17715000	18167000	1.55977e+07	17939000	-1.15011	0.000401447	NO
G5E8T4	G5E8T4	ENSMUSG00000037552	101497	Plekhg2	pleckstrin homology domain containing, family G (with RhoGef domain) member 2	5	4	4	4.3	3.7	3.7	1723	1295300	1188300	1243100	1368600	1278500	1447300	1.24223e+06	1364800	-1.09867	0.100974	NO
D3Z5U5	D3Z5U5	ENSMUSG00000029470	18438	P2rx4	purinergic receptor P2X, ligand-gated ion channel 4	9	9	9	26	26	26	1724	2098000	2140500	1992300	2547300	2362300	2437800	2.07693e+06	2.44913e+06	-1.17921	0.00585385	NO
D3Z614	D3Z614	ENSMUSG00000047473	22693	Zfp30	zinc finger protein 30	1	1	1	3.2	3.2	3.2	1725	293530	257040	306240	231350	253290	215720	285603	233453	1.22339	0.0466621	NO
E9QNL8	E9QNL8	ENSMUSG00000030830	16408	Itgal	integrin alpha L	6	6	6	6.8	6.8	6.8	1726	1484500	1456000	1417700	1406700	1174700	1386400	1.45273e+06	1322600	1.09839	0.164849	NO
D3Z632	D3Z632	ENSMUSG00000031667	14339	Aktip	AKT interacting protein	3	3	3	17.8	17.8	17.8	1727	245730	190660	321310	255880	279690	381380	252567	305650	-1.21018	0.381187	NO
D3Z645	D3Z645	ENSMUSG00000029462	56433	Vps29	VPS29 retromer complex component	11	11	11	81.9	81.9	81.9	1728	15426000	15043000	15371000	18147000	19088000	19559000	15280000	1.89313e+07	-1.23896	0.00107297	NO
D3Z656	D3Z656	ENSMUSG00000022973	104015	Synj1	synaptojanin 1	29	29	29	21.8	21.8	21.8	1729	14813000	15361000	14437000	17531000	17291000	17557000	1.48703e+07	1.74597e+07	-1.17413	0.000774012	NO
D3Z687	D3Z687	ENSMUSG00000020831	104457	0610010K14Rik	RIKEN cDNA 0610010K14 gene	6	6	6	28.3	28.3	28.3	1730	2040400	2074800	1970900	2478300	2587200	2559800	2028700	2.54177e+06	-1.2529	0.000330573	NO
D3Z6B9	D3Z6B9	ENSMUSG00000020256	216188	Aldh1l2	aldehyde dehydrogenase 1 family, member L2	7	4	4	10	6.9	6.9	1731	363190	341510	341250	391210	358870	297100	348650	349060	-1.00118	0.989229	NO
D3Z6G3	D3Z6G3	ENSMUSG00000029166	100732	Mapre3	microtubule-associated protein, RP/EB family, member 3	15	13	1	41	41	5.6	1732	14657000	16562000	15203000	16463000	15999000	17841000	15474000	1.67677e+07	-1.0836	0.177574	NO
Q8K1Y2	Q8K1Y2	ENSMUSG00000024070	75292	Prkd3	protein kinase D3	18	18	9	26.1	26.1	16.9	1733	9728700	10001000	10249000	11884000	11354000	11431000	9992900	1.15563e+07	-1.15645	0.00219436	NO
D3Z6J3	D3Z6J3	ENSMUSG00000036810	382030	Cnep1r1	CTD nuclear envelope phosphatase 1 regulatory subunit 1	1	1	1	13.3	13.3	13.3	1734	183570	161190	173920	203940	200650	195910	172893	200167	-1.15775	0.0166779	NO
D3Z6P0-2	D3Z6P0	ENSMUSG00000024184	69191	Pdia2	protein disulfide isomerase associated 2	10	10	10	19.1	19.1	19.1	1735	2556900	2554500	2439800	1930900	1912200	1893600	2.51707e+06	1.91223e+06	1.3163	0.000112738	NO
D3Z6S1	D3Z6S1	ENSMUSG00000038828	68796	Tmem214	transmembrane protein 214	29	29	29	36.4	36.4	36.4	1736	29374000	28869000	28393000	32368000	32248000	32057000	2.88787e+07	3.22243e+07	-1.11585	0.000355461	NO
D3Z6T3	D3Z6T3	ENSMUSG00000004552	13034	Ctse	cathepsin E	3	3	3	7.1	7.1	7.1	1737	1957700	1846100	1778100	1370900	1387100	1408600	1.86063e+06	1.38887e+06	1.33968	0.000911312	NO
D3Z6V3	D3Z6V3	ENSMUSG00000019768	13982	Esr1	estrogen receptor 1 (alpha)	2	2	2	4.6	4.6	4.6	1738	283000	307970	274570	273850	253790	273320	288513	266987	1.08063	0.147415	NO
D3Z6W7	D3Z6W7	ENSMUSG00000036197	223827	Gxylt1	glucoside xylosyltransferase 1	15	15	15	35.4	35.4	35.4	1739	12701000	12322000	13614000	16127000	16107000	16902000	12879000	1.63787e+07	-1.27173	0.00165863	NO
E9PX66	E9PX66	ENSMUSG00000053134	72195	Supt7l	SPT7-like, STAGA complex gamma subunit	3	3	3	9.6	9.6	9.6	1740	1197300	1151100	1162300	1204400	1212900	1184300	1.17023e+06	1.20053e+06	-1.02589	0.136473	NO
D3Z720	D3Z720	ENSMUSG00000062028	210145	Irgc1	immunity-related GTPase family, cinema 1	1	1	1	1.9	1.9	1.9	1742	299590	313950	341120	391540	337640	387480	318220	372220	-1.16969	0.0633362	NO
D3Z730	D3Z730	ENSMUSG00000026254	26987	Eif4e2	eukaryotic translation initiation factor 4E member 2	9	9	9	40.8	40.8	40.8	1743	4796000	6394600	4700700	6005000	6017600	5968800	5297100	5.99713e+06	-1.13215	0.271769	NO
D3Z742	D3Z742	ENSMUSG00000051065	239796	Mb21d2	Mab-21 domain containing 2	9	9	9	18.5	18.5	18.5	1744	4432600	4557600	4574200	4673300	4537000	4570100	4.52147e+06	4.59347e+06	-1.01592	0.301054	NO
P0C6A2	P0C6A2	ENSMUSG00000059401	333639	Mamld1	mastermind-like domain containing 1	8	8	8	14.2	14.2	14.2	1745	3945400	3957000	3676000	3863700	3568400	3772300	3.85947e+06	3734800	1.03338	0.380736	NO
D3Z769	D3Z769	ENSMUSG00000036845	75660	Lin37	lin-37 homolog (C. elegans)	5	5	5	34.2	34.2	34.2	1746	2066300	2033900	1990700	2483300	2511700	2535200	2030300	2.51007e+06	-1.2363	5.51025e-05	NO
H7BWX9	H7BWX9	ENSMUSG00000020738	170930	Sumo2	small ubiquitin-like modifier 2	4	4	3	60.4	60.4	37.7	1747	13679000	14940000	12720000	14795000	15554000	15752000	1.37797e+07	15367000	-1.11519	0.0877751	NO
D3Z7B5	D3Z7B5	ENSMUSG00000033031	224171	Cip2a	cell proliferation regulating inhibitor of protein phosphatase 2A	39	39	39	37.2	37.2	37.2	1748	31009000	30592000	30691000	36372000	35529000	36203000	30764000	3.60347e+07	-1.17133	5.1423e-05	NO
D3Z7C0	D3Z7C0	ENSMUSG00000022706	18100	Mrpl40	mitochondrial ribosomal protein L40	7	7	7	40.1	40.1	40.1	1749	4723600	4548700	4333600	4798000	4573500	4982100	4535300	4.78453e+06	-1.05495	0.20173	NO
F8WI56	F8WI56	ENSMUSG00000020231	64451	Dip2a	disco interacting protein 2 homolog A	23	18	18	16.3	13.2	13.2	1750	8515500	9174200	8030700	9669300	9141600	9196100	8.57347e+06	9.33567e+06	-1.0889	0.10936	NO
D3Z7E5	D3Z7E5	ENSMUSG00000057177	606496	Gsk3a	glycogen synthase kinase 3 alpha	15	8	8	36.2	24.1	24.1	1751	2924000	3022300	2975700	3420700	3418200	3612500	2974000	3483800	-1.17142	0.00192357	NO
D3Z7H8	D3Z7H8	ENSMUSG00000044006	68709	Cilp2	cartilage intermediate layer protein 2	1	1	1	0.8	0.8	0.8	1752	655070	639490	639690	736270	733230	759220	644750	742907	-1.15224	0.000535021	NO
D3Z7I0	D3Z7I0	ENSMUSG00000106864	71752	Gtf3c2	general transcription factor IIIC, polypeptide 2, beta	22	22	3	30.7	30.7	4.6	1753	15321000	15375000	15416000	17655000	17228000	17856000	1.53707e+07	1.75797e+07	-1.14372	0.000295127	NO
D3Z7M5	D3Z7M5	ENSMUSG00000025869	28126	Nop16	NOP16 nucleolar protein	13	13	13	55.2	55.2	55.2	1754	17515000	16942000	17351000	20651000	20693000	21211000	1.72693e+07	2.08517e+07	-1.20744	0.000133311	NO
D3Z7P3	D3Z7P3	ENSMUSG00000026103	14660	Gls	glutaminase	31	4	4	52.7	10.1	10.1	1755	2137900	2070900	1974600	1946800	1860600	1960500	2.06113e+06	1.92263e+06	1.07204	0.0712609	NO
D3Z7P3-2	D3Z7P3	ENSMUSG00000026103	14660	Gls	glutaminase	32	32	5	55.6	55.6	8	1756	17761000	17175000	16149000	17904000	17656000	18446000	1.70283e+07	18002000	-1.05718	0.137634	NO
D3Z7Q2	D3Z7Q2	ENSMUSG00000061461	66278	Smim20	small integral membrane protein 20	4	4	4	50.7	50.7	50.7	1757	4438200	4361100	4276100	4570700	4666600	4855400	4.35847e+06	4.69757e+06	-1.0778	0.0240541	NO
D3Z7R9	D3Z7R9	ENSMUSG00000034563	72278	Ccpg1	cell cycle progression 1	10	10	10	16.1	16.1	16.1	1758	4784500	5096500	4546500	5673700	5246400	5734100	4.80917e+06	5551400	-1.15434	0.0284158	NO
D3Z7X0	D3Z7X0	ENSMUSG00000042647	338350	Acad12	acyl-Coenzyme A dehydrogenase family, member 12	18	4	4	34.2	10.3	10.3	1759	3492600	3568500	3654800	2788100	2695200	2959500	3.57197e+06	2.81427e+06	1.26924	0.00111248	NO
D4AFX6	D4AFX6	ENSMUSG00000049076	78618	Acap2	ArfGAP with coiled-coil, ankyrin repeat and PH domains 2	26	26	26	33.2	33.2	33.2	1760	12726000	13915000	12704000	14381000	13794000	14530000	13115000	14235000	-1.0854	0.071126	NO
D5MCW4	D5MCW4	ENSMUSG00000024194	67675	Cuta	cutA divalent cation tolerance homolog	2	2	2	18.2	18.2	18.2	1761	939060	983040	1000200	922000	865430	952840	974100	913423	1.06643	0.125561	NO
D6RCK1	D6RCK1	ENSMUSG00000027323	19361	Rad51	RAD51 recombinase	4	4	4	26.4	26.4	26.4	1762	1022400	1138400	1052200	1259700	1184300	1263300	1071000	1.23577e+06	-1.15384	0.0189861	NO
D6RCX5	D6RCX5	ENSMUSG00000046671	76824	Mtfr1l	mitochondrial fission regulator 1-like	9	1	1	44.6	5.9	5.9	1763	153170	159090	132090	140670	132090	161340	148117	144700	1.02361	0.788918	NO
D6RDD4	D6RDD4	ENSMUSG00000025089	14585	Gfra1	glial cell line derived neurotrophic factor family receptor alpha 1	2	2	2	5	5	5	1764	396240	426530	403560	400600	320700	411090	408777	377463	1.08296	0.355026	NO
D6RDE8	D6RDE8	ENSMUSG00000022472	28075	Desi1	desumoylating isopeptidase 1	4	4	4	28.4	28.4	28.4	1765	2080000	2219000	1927800	2209900	2144900	2146700	2075600	2.16717e+06	-1.04412	0.350792	NO
D6RE34	D6RE34	ENSMUSG00000032245	76524	Cln6	ceroid-lipofuscinosis, neuronal 6	1	1	1	42.5	42.5	42.5	1766	153720	192410	228700	259530	232530	204470	191610	232177	-1.21171	0.20545	NO
D6REG4	D6REG4	ENSMUSG00000035637	76238	Grhpr	glyoxylate reductase/hydroxypyruvate reductase	17	1	1	58.9	7.1	7.1	1767	1652700	1791100	1761700	1950600	2039500	1863500	1.73517e+06	1951200	-1.1245	0.03067	NO
Q9DBM1	Q9DBM1	ENSMUSG00000063808	67471	Gpatch1	G patch domain containing 1	18	18	18	25.2	25.2	25.2	1768	7570000	7971200	7261400	8620500	8710900	8508000	7.60087e+06	8.61313e+06	-1.13318	0.00905795	NO
F6WV21	F6WV21	ENSMUSG00000037486	75302	Asxl2	ASXL transcriptional regulator 2	6	6	6	4.6	4.6	4.6	1769	1227900	1290900	1324900	1427700	1382900	1451200	1.28123e+06	1420600	-1.10878	0.0160163	NO
D6RFU9	D6RFU9	ENSMUSG00000020570	19027	Sypl	synaptophysin-like protein	4	4	4	36.7	36.7	36.7	1770	5696800	5707500	5291200	5494600	5462200	5525900	5.56517e+06	5.49423e+06	1.01291	0.634924	NO
D6RGB6	D6RGB6	ENSMUSG00000001062	72325	Vps9d1	VPS9 domain containing 1	3	3	3	11.6	11.6	11.6	1771	1983600	2023200	2182700	1955000	1984000	2070000	2.06317e+06	2003000	1.03004	0.438301	NO
Q6NVF2	Q6NVF2	ENSMUSG00000027695	18805	Pld1	phospholipase D1	16	16	16	16.5	16.5	16.5	1772	9193200	9203700	9106400	8741400	8683100	9041500	9.16777e+06	8822000	1.03919	0.0399202	NO
D6RHA2	D6RHA2	ENSMUSG00000031387	19703	Renbp	renin binding protein	12	12	12	27.9	27.9	27.9	1773	8589200	8656400	8348800	9781600	9532600	9993000	8.53147e+06	9.76907e+06	-1.14506	0.00159727	NO
D6RHK4	D6RHK4	ENSMUSG00000028602	21941	Tnfrsf8	tumor necrosis factor receptor superfamily, member 8	2	2	2	7.1	7.1	7.1	1774	188800	250560	282580	269980	259180	271870	240647	267010	-1.10955	0.396733	NO
D6RI20	D6RI20	ENSMUSG00000117732		Gm50364	predicted gene, 50364	2	2	2	18.4	18.4	18.4	1775	3119000	2771700	2795000	2732000	2747100	3038100	2.89523e+06	2.83907e+06	1.01978	0.726997	NO
D6RI32	D6RI32	ENSMUSG00000030409	13400	Dmpk	dystrophia myotonica-protein kinase	2	1	1	3.4	1.9	1.9	1776	903180	998430	963860	1106100	1109700	1097200	955157	1.10433e+06	-1.15618	0.00603986	NO
D6RIQ0	D6RIQ0	ENSMUSG00000020415	30939	Pttg1	pituitary tumor-transforming gene 1	2	2	2	21.3	21.3	21.3	1777	96748	148910	139580	138930	143520	146110	128413	142853	-1.11246	0.422996	NO
D6RJ21	D6RJ21	ENSMUSG00000002345	72368	Borcs8	BLOC-1 related complex subunit 8	3	3	3	50	50	50	1778	2184000	2259400	2364600	2407000	2569300	2371900	2.26933e+06	2449400	-1.07935	0.0882354	NO
F6VCP8	F6VCP8	ENSMUSG00000023911	76917	Flywch2	FLYWCH family member 2	1	1	1	16.7	16.7	16.7	1779	433550	386490	419350	467860	410440	529540	413130	469280	-1.13591	0.204766	NO
D9J2V6	D9J2V6	ENSMUSG00000052534	18514	Pbx1	pre B cell leukemia homeobox 1	9	9	3	21.5	21.5	8.6	1781	4220200	4415200	4050000	4318300	4649900	4553400	4.22847e+06	4507200	-1.06592	0.125619	NO
D9J2Z9	D9J2Z9	ENSMUSG00000028273	56376	Pdlim5	PDZ and LIM domain 5	21	1	1	57.5	5.6	5.6	1782	131650	136940	76312	100400	74636	110630	114967	95222	1.20736	0.423044	NO
E0CZ61	E0CZ61	ENSMUSG00000089862	100036521	Umad1	UMAP1-MVP12 associated (UMA) domain containing 1	1	1	1	22.1	22.1	22.1	1783	314030	360530	327300	386360	369770	443900	333953	400010	-1.1978	0.066462	NO
E0CX30	E0CX30	ENSMUSG00000022335	380993	Zfat	zinc finger and AT hook domain containing	4	4	4	3.3	3.3	3.3	1784	2134300	2392100	2218400	2462200	2307300	2449400	2.24827e+06	2406300	-1.07029	0.156381	NO
E0CZ04	E0CZ04	ENSMUSG00000041625	223267	Ggact	gamma-glutamylamine cyclotransferase	4	4	4	51.4	51.4	51.4	1785	909020	1143300	1029100	1306600	1426200	1374600	1027140	1.36913e+06	-1.33296	0.010818	NO
E9Q6Q8	E9Q6Q8	ENSMUSG00000033083	210789	Tbc1d4	TBC1 domain family, member 4	20	19	19	20.4	19.6	19.6	1786	9022200	9378400	9005000	10363000	10210000	10468000	9135200	10347000	-1.13265	0.00106024	NO
E0CX61	E0CX61	ENSMUSG00000042743	218544	Sgtb	small glutamine-rich tetratricopeptide repeat (TPR)-containing, beta	1	1	1	4.9	4.9	4.9	1787	282720	316060	254090	340330	315690	266100	284290	307373	-1.0812	0.459488	NO
E0CZE8	E0CZE8	ENSMUSG00000023010	110213	Tmbim6	transmembrane BAX inhibitor motif containing 6	3	3	3	46.9	46.9	46.9	1788	3441600	3441900	3328100	3580800	3627900	3660900	3.40387e+06	3623200	-1.06444	0.007845	NO
E0CXA9	E0CXA9	ENSMUSG00000025979	19070	Mob4	MOB family member 4, phocein	12	12	12	66.2	66.2	66.2	1789	9659500	9594700	9251800	11108000	10884000	11199000	9502000	1.10637e+07	-1.16435	0.000578713	NO
E0CXC2	E0CXC2	ENSMUSG00000098374	106014251	Gm28043	predicted gene, 28043	15	4	4	22.1	6.8	6.8	1790	2475700	2298700	2440100	2785800	2855600	3009700	2.40483e+06	2883700	-1.19913	0.00497288	NO
E0CXC5	E0CXC5	ENSMUSG00000056870	70676	Gulp1	GULP, engulfment adaptor PTB domain containing 1	3	3	3	8.7	8.7	8.7	1791	7049300	7276700	7477600	8794800	8774800	9072700	7.26787e+06	8.88077e+06	-1.22192	0.000502291	NO
E0CXC7	E0CXC7	ENSMUSG00000034908	214597	Sidt2	SID1 transmembrane family, member 2	16	2	2	27.4	3.9	3.9	1792	345210	313400	329510	298260	348700	334450	329373	327137	1.00684	0.905	NO
E0CXG4	E0CXG4	ENSMUSG00000036523	268527	Greb1	gene regulated by estrogen in breast cancer protein	20	20	20	12.2	12.2	12.2	1793	5523700	5817800	5234000	7034800	7081800	7146100	5.52517e+06	7.08757e+06	-1.28278	0.000806879	NO
Q9CXR4	Q9CXR4	ENSMUSG00000026698	67292	Pigc	phosphatidylinositol glycan anchor biosynthesis, class C	2	2	2	6.4	6.4	6.4	1794	131580	176300	150580	163000	109370	151300	152820	141223	1.08212	0.607025	NO
F8WJA1	F8WJA1	ENSMUSG00000009687	18301	Fxyd5	FXYD domain-containing ion transport regulator 5	2	2	2	13.4	13.4	13.4	1795	509310	517070	494590	380780	402000	415110	506990	399297	1.26971	0.000847393	NO
E0CXN5	E0CXN5	ENSMUSG00000023019	14555	Gpd1	glycerol-3-phosphate dehydrogenase 1 (soluble)	17	15	15	55.2	51.8	51.8	1796	16559000	17669000	16642000	9229100	9302700	8814500	1.69567e+07	9.11543e+06	1.86022	3.53793e-05	YES
E0CXN9	E0CXN9	ENSMUSG00000052477	620078	C130026I21Rik	RIKEN cDNA C130026I21 gene	2	2	2	8.6	8.6	8.6	1797	2111500	1868200	1960300	867510	806420	876880	1980000	850270	2.32867	0.000108992	YES
F7BJW2	F7BJW2	ENSMUSG00000003199	68047	Mpnd	MPN domain containing	6	6	6	17.8	17.8	17.8	1798	3510400	3372700	3592000	3961800	4084700	4326100	3491700	4124200	-1.18114	0.00711523	NO
E0CXZ5	E0CXZ5	ENSMUSG00000027639	56045	Samhd1	SAM domain and HD domain, 1	5	2	2	39.3	9.3	9.3	1799	1324300	1319400	1314100	1428600	1407900	1314800	1.31927e+06	1.38377e+06	-1.04889	0.140165	NO
E0CY07	E0CY07	ENSMUSG00000012422	66074	Tmem167	transmembrane protein 167	3	3	3	35.7	35.7	35.7	1800	2665900	2697200	2694200	3514300	3588500	3469400	2.68577e+06	3.52407e+06	-1.31213	2.04474e-05	NO
Q9CQX5	Q9CQX5	ENSMUSG00000022744	224250	Cldnd1	claudin domain containing 1	3	3	3	11.5	11.5	11.5	1802	1020800	1085600	1054800	1124700	1092900	1247900	1.05373e+06	1.15517e+06	-1.09626	0.116743	NO
E0CYA9	E0CYA9	ENSMUSG00000030042	66979	Pole4	polymerase (DNA-directed), epsilon 4 (p12 subunit)	6	6	6	55.5	55.5	55.5	1803	2126700	2065700	2024200	2004200	1872000	1877900	2072200	1.91803e+06	1.08038	0.0422865	NO
E0CYB9	E0CYB9	ENSMUSG00000026150	75734	Mff	mitochondrial fission factor	10	10	10	49.1	49.1	49.1	1804	5609900	5371000	5296700	5939600	5749200	5906900	5.42587e+06	5.86523e+06	-1.08098	0.0168396	NO
F8WHW3	F8WHW3	ENSMUSG00000035953	219024	Pip4p1	phosphatidylinositol-4,5-bisphosphate 4-phosphatase 1	5	4	4	17.3	13.7	13.7	1805	3861600	4039400	3617900	4311400	4329900	4460700	3.83963e+06	4.36733e+06	-1.13743	0.0157146	NO
Q9D0U6	Q9D0U6	ENSMUSG00000022553	68877	Maf1	MAF1 homolog, negative regulator of RNA polymerase III	6	6	6	26	26	26	1806	4162000	4362100	4088700	4897600	4763100	5044200	4.20427e+06	4.90163e+06	-1.16587	0.00375465	NO
E0CYG4	E0CYG4	ENSMUSG00000063458	76633	Lrmda	leucine rich melanocyte differentiation associated	4	4	4	36.6	36.6	36.6	1807	1629500	1658400	1500000	1548900	1406400	1470200	1.59597e+06	1.47517e+06	1.08189	0.131229	NO
E0CYH0	E0CYH0	ENSMUSG00000060475	60532	Wtap	Wilms tumour 1-associating protein	23	23	23	50.8	50.8	50.8	1808	8609300	8588300	8535600	9566100	9541800	9633500	8.57773e+06	9.58047e+06	-1.1169	8.94788e-06	NO
E0CYH7	E0CYH7	ENSMUSG00000043336	78749	Filip1l	filamin A interacting protein 1-like	7	7	7	8.4	8.4	8.4	1809	3285200	3103700	3142200	3251100	3113500	3285900	3.17703e+06	3.21683e+06	-1.01253	0.629402	NO
F7D432	F7D432	ENSMUSG00000019795	18537	Pcmt1	protein-L-isoaspartate (D-aspartate) O-methyltransferase 1	17	17	17	61.3	61.3	61.3	1810	22788000	22538000	22128000	23806000	22617000	24027000	2.24847e+07	2.34833e+07	-1.04442	0.105043	NO
E0CYV4	E0CYV4	ENSMUSG00000026502	78825	Desi2	desumoylating isopeptidase 2	3	3	3	34.1	34.1	34.1	1811	917420	909220	833930	1002100	1024500	1000700	886857	1009100	-1.13784	0.0115228	NO
E0CYW1	E0CYW1	ENSMUSG00000084786	66177	Ubl5	ubiquitin-like 5	7	7	7	75	75	75	1812	10579000	10120000	9766300	10841000	10863000	11270000	10155100	1.09913e+07	-1.08235	0.0377496	NO
E0CYX9	E0CYX9	ENSMUSG00000021578	67433	Ccdc127	coiled-coil domain containing 127	10	10	10	39.5	39.5	39.5	1813	4956100	5143600	4943100	5524800	5677000	5928400	5.01427e+06	5.71007e+06	-1.13876	0.00660671	NO
E0CZ22	E0CZ22	ENSMUSG00000022558	223658	Mroh1	maestro heat-like repeat family member 1	21	21	21	13.4	13.4	13.4	1815	6876700	7155800	6904300	7570700	7356700	7610800	6.97893e+06	7.51273e+06	-1.07649	0.0108667	NO
E0CZ26	E0CZ26	ENSMUSG00000054770	51960	Kctd18	potassium channel tetramerisation domain containing 18	5	5	5	16.8	16.8	16.8	1816	841830	845920	866210	1075000	999990	967850	851320	1014280	-1.19142	0.00752032	NO
E0CZ72	E0CZ72	ENSMUSG00000021693	16563	Kif2a	kinesin family member 2A	39	1	1	43.3	0.9	0.9	1817	899270	964100	1019400	1063200	1110000	1112500	960923	1.09523e+06	-1.13977	0.0246177	NO
G3X8U7	G3X8U7	ENSMUSG00000021816	19056	Ppp3cb	protein phosphatase 3, catalytic subunit, beta isoform	17	10	10	37.9	23.1	23.1	1818	4823300	5207700	4748800	5345500	5334500	5442400	4926600	5.37413e+06	-1.09084	0.0376641	NO
E0CZE0	E0CZE0	ENSMUSG00000031878	234664	Nae1	NEDD8 activating enzyme E1 subunit 1	24	24	24	42.4	42.4	42.4	1819	11485000	14234000	10913000	13247000	12711000	13378000	1.22107e+07	13112000	-1.07382	0.43711	NO
E9PUQ9	E9PUQ9	ENSMUSG00000014444	234839	Piezo1	piezo-type mechanosensitive ion channel component 1	3	3	3	2.2	2.2	2.2	1820	308620	313770	337840	266850	277120	348730	320077	297567	1.07565	0.455685	NO
H3BLF2	H3BLF2	ENSMUSG00000030067	108655	Foxp1	forkhead box P1	17	17	16	33.4	33.4	32.4	1821	6056000	6290000	5740500	6997800	7260200	7177300	6.02883e+06	7145100	-1.18515	0.00323486	NO
E9PU87	E9PU87	ENSMUSG00000034135	70661	Sik3	SIK family kinase 3	30	30	30	25.2	25.2	25.2	1822	20487000	20849000	19495000	21446000	21114000	21934000	20277000	21498000	-1.06022	0.0600377	NO
E9PU89	E9PU89	ENSMUSG00000020053	16000	Igf1	insulin-like growth factor 1	3	3	3	24.5	24.5	24.5	1823	2138500	1834300	1964100	2200800	2214500	2299500	1.97897e+06	2.23827e+06	-1.13103	0.0499799	NO
E9PU93	E9PU93	ENSMUSG00000031575	23808	Ash2l	ASH2 like histone lysine methyltransferase complex subunit	22	22	22	44.8	44.8	44.8	1824	23273000	22286000	21935000	26349000	26156000	26669000	22498000	2.63913e+07	-1.17305	0.000806662	NO
E9PU96	E9PU96	ENSMUSG00000039929	207932	Urb1	URB1 ribosome biogenesis 1 homolog (S. cerevisiae)	46	46	46	22.9	22.9	22.9	1825	16802000	18081000	16645000	19363000	19144000	20041000	17176000	19516000	-1.13624	0.0114712	NO
E9PUA5	E9PUA5	ENSMUSG00000024301	16580	Kifc5b	kinesin family member C5B	43	43	7	65.5	65.5	16.2	1826	34449000	35284000	33562000	40853000	40216000	42030000	3.44317e+07	41033000	-1.19172	0.000818405	NO
E9PUA6	E9PUA6	ENSMUSG00000034327	105440	Kctd9	potassium channel tetramerisation domain containing 9	8	8	8	26.2	26.2	26.2	1827	1685800	1654300	1596900	1999100	1830400	1931500	1.64567e+06	1.92033e+06	-1.1669	0.00776613	NO
E9PUB7	E9PUB7	ENSMUSG00000068922	229524	Msto1	misato 1, mitochondrial distribution and morphology regulator	20	20	20	46	46	46	1828	8330100	8737500	7904100	8946200	9388800	9079800	8323900	9.13827e+06	-1.09783	0.041051	NO
E9PUD2	E9PUD2	ENSMUSG00000022789	74006	Dnm1l	dynamin 1-like	54	1	1	70.8	1.3	1.3	1829	357660	270610	365660	385150	477110	383040	331310	415100	-1.25291	0.126061	NO
E9PUE1	E9PUE1	ENSMUSG00000034194	71843	R3hcc1	R3H domain and coiled-coil containing 1	12	12	12	30.5	30.5	30.5	1830	6163400	6062000	6158300	7198700	6245500	6605700	6127900	6683300	-1.09063	0.118162	NO
E9PUF4	E9PUF4	ENSMUSG00000022119	74213	Rbm26	RNA binding motif protein 26	48	1	1	37.5	3.4	3.4	1831	205450	201140	219260	243840	268240	239470	208617	250517	-1.20085	0.0161945	NO
E9PUF7	E9PUF7	ENSMUSG00000040940	16801	Arhgef1	Rho guanine nucleotide exchange factor (GEF) 1	46	46	2	48.5	48.5	1.6	1832	25090000	24742000	24102000	26364000	25687000	26742000	2.46447e+07	2.62643e+07	-1.06572	0.0186375	NO
E9PUH6	E9PUH6	ENSMUSG00000027357	66586	Crls1	cardiolipin synthase 1	2	2	2	16	16	16	1833	336500	302610	294970	466460	399090	351960	311360	405837	-1.30343	0.0567173	NO
E9PUH7	E9PUH7	ENSMUSG00000001911	18032	Nfix	nuclear factor I/X	9	4	4	25.3	15.6	15.6	1834	4391800	4121100	3933900	3472200	3571200	3534100	4.14893e+06	3.52583e+06	1.17672	0.010175	NO
E9PUI7	E9PUI7	ENSMUSG00000037020	233064	Wdr62	WD repeat domain 62	10	10	10	10.8	10.8	10.8	1835	3201500	3368400	3100300	3686100	3352500	3647600	3223400	3.56207e+06	-1.10507	0.06124	NO
E9PUJ3	E9PUJ3	ENSMUSG00000056004	231014	Elapor2	endosome-lysosome associated apoptosis and autophagy regulator family member 2	5	5	5	14.7	14.7	14.7	1836	800440	738140	760100	686090	815900	795800	766227	765930	1.00039	0.994974	NO
E9PUK3	E9PUK3	ENSMUSG00000039735	214459	Fnbp1l	formin binding protein 1-like	29	29	29	49.2	49.2	49.2	1837	14622000	15127000	14308000	17105000	17095000	17472000	1.46857e+07	17224000	-1.17284	0.000702035	NO
E9PUK9	E9PUK9	ENSMUSG00000041831	83672	Sytl3	synaptotagmin-like 3	1	1	1	3.5	3.5	3.5	1839	49054	76069	74669	86478	60534	90483	66597.3	79165	-1.18871	0.383565	NO
E9PUN6	E9PUN6	ENSMUSG00000030022	101401	Adamts9	a disintegrin-like and metallopeptidase (reprolysin type) with thrombospondin type 1 motif, 9	7	7	7	5.4	5.4	5.4	1840	1736500	1658100	1786100	1874100	1996700	1982400	1726900	1.95107e+06	-1.12981	0.0140031	NO
Q3UYU2	Q3UYU2	ENSMUSG00000022721	15547	Trmt2a	TRM2 tRNA methyltransferase 2A	30	30	29	52.9	52.9	51.7	1841	19170000	19974000	18839000	22109000	21955000	22630000	1.93277e+07	2.22313e+07	-1.15023	0.00180739	NO
E9Q1M6	E9Q1M6	ENSMUSG00000024483	108857	Ankhd1	ankyrin repeat and KH domain containing 1	60	41	36	27.7	19.2	15.9	1842	19534000	19614000	18719000	21950000	21433000	22083000	19289000	21822000	-1.13132	0.00189184	NO
E9PUS2	E9PUS2	ENSMUSG00000003344	208198	Btbd2	BTB (POZ) domain containing 2	6	3	3	12.8	7.5	7.5	1843	1190600	1959900	1233500	1241300	1246000	1462500	1.46133e+06	1316600	1.10993	0.607477	NO
E9PUU4	E9PUU4	ENSMUSG00000037275	216766	Gemin5	gem nuclear organelle associated protein 5	43	43	43	28.6	28.6	28.6	1844	38439000	39287000	38033000	43485000	43670000	45323000	3.85863e+07	4.41593e+07	-1.14443	0.00128558	NO
E9PUW7	E9PUW7	ENSMUSG00000022100	65246	Xpo7	exportin 7	39	39	39	35.7	35.7	35.7	1845	25222000	25519000	24802000	28996000	29473000	29077000	25181000	29182000	-1.15889	9.62383e-05	NO
P08607	P08607	ENSMUSG00000026405	12269	C4bp	complement component 4 binding protein	2	2	2	6.2	6.2	6.2	1846	487340	506560	447560	474360	439160	481540	480487	465020	1.03326	0.516387	NO
E9PV22	E9PV22	ENSMUSG00000029028	72946	Lrrc47	leucine rich repeat containing 47	37	37	0	62.7	62.7	0	1847	51019000	51488000	49597000	56928000	56620000	58963000	5.07013e+07	5.75037e+07	-1.13416	0.00185307	NO
E9PV24-2	E9PV24	ENSMUSG00000028001	14161	Fga	fibrinogen alpha chain	22	22	21	37.2	37.2	35.5	1848	42602000	45404000	43455000	29040000	28219000	28897000	4.38203e+07	2.87187e+07	1.52585	6.37853e-05	YES
E9PV36	E9PV36	ENSMUSG00000056394	16881	Lig1	ligase I, DNA, ATP-dependent	15	1	1	55.9	4.1	4.1	1849	491210	475970	560270	415650	456970	449030	509150	440550	1.15571	0.0762413	NO
E9PV38	E9PV38	ENSMUSG00000031877	72361	Ces2g	carboxylesterase 2G	6	2	2	14.6	4.5	4.5	1850	475690	531890	452970	348080	371760	342520	486850	354120	1.37482	0.00614576	NO
E9PV41	E9PV41	ENSMUSG00000024456	13367	Diaph1	diaphanous related formin 1	56	56	56	41.4	41.4	41.4	1851	56847000	54935000	53851000	58968000	57308000	59771000	55211000	5.86823e+07	-1.06287	0.0379236	NO
E9PV44	E9PV44	ENSMUSG00000054428	11983	Atpif1	ATPase inhibitory factor 1	11	11	2	71.6	71.6	12.2	1852	177140000	168530000	176190000	151930000	154870000	160990000	1.73953e+08	155930000	1.11559	0.00913713	NO
E9PV66	E9PV66	ENSMUSG00000072720	74376	Myo18b	myosin XVIIIb	2	2	2	0.9	0.9	0.9	1853	939150	1219400	1097200	1418700	1394500	1317700	1085250	1.37697e+06	-1.2688	0.0281286	NO
E9Q1I2	E9Q1I2	ENSMUSG00000025374	69917	Nabp2	nucleic acid binding protein 2	5	5	4	39.1	39.1	33.1	1854	8778200	8125900	8033300	9566000	9313700	9670700	8.31247e+06	9516800	-1.14488	0.00943417	NO
E9PV86	E9PV86	ENSMUSG00000021596	78771	Mctp1	multiple C2 domains, transmembrane 1	13	13	13	12.4	12.4	12.4	1855	4750800	4774600	4598300	5410800	5168500	5261100	4707900	5.28013e+06	-1.12155	0.00308853	NO
E9Q0E2	E9Q0E2	ENSMUSG00000034601	76967	2700049A03Rik	RIKEN cDNA 2700049A03 gene	4	4	4	3.8	3.8	3.8	1856	916840	953320	1037800	1082400	1054800	1031900	969320	1.05637e+06	-1.0898	0.087623	NO
Q01965	Q01965	ENSMUSG00000004707	17085	Ly9	lymphocyte antigen 9	5	5	5	7.8	7.8	7.8	1857	1178100	1262900	1137600	1538100	1477100	1378800	1.19287e+06	1.46467e+06	-1.22785	0.0101553	NO
E9PVA2	E9PVA2	ENSMUSG00000030888	101867	Rrp8	ribosomal RNA processing 8	12	12	12	25	25	25	1858	4828400	5142700	4921300	5522000	5273100	5433600	4.96413e+06	5.40957e+06	-1.08973	0.0196911	NO
E9PVA6	E9PVA6	ENSMUSG00000041890	26431	Git2	GIT ArfGAP 2	34	34	5	44.1	44.1	4.5	1859	25727000	30564000	25080000	27282000	27059000	27310000	2.71237e+07	27217000	-1.00344	0.959611	NO
E9PVA8	E9PVA8	ENSMUSG00000041638	231659	Gcn1	GCN1 activator of EIF2AK4	162	162	162	55.1	55.1	55.1	1860	148740000	147560000	143310000	168910000	166440000	171840000	1.46537e+08	1.69063e+08	-1.15373	0.000579331	NO
E9PVB5-2	E9PVB5	ENSMUSG00000027194	74569	Ttc17	tetratricopeptide repeat domain 17	25	25	25	23.2	23.2	23.2	1861	11548000	12148000	11530000	13129000	12986000	13600000	11742000	1.32383e+07	-1.12743	0.00554067	NO
E9PVB6	E9PVB6	ENSMUSG00000029674	16885	Limk1	LIM-domain containing, protein kinase	8	7	7	16	14.9	14.9	1862	1755200	1703700	1658100	1797000	1928100	1869700	1.70567e+06	1.86493e+06	-1.09338	0.0278694	NO
E9PVC5	E9PVC5	ENSMUSG00000045983	208643	Eif4g1	eukaryotic translation initiation factor 4, gamma 1	91	91	2	47.8	47.8	1.1	1863	136440000	133900000	130650000	151390000	150380000	155180000	1.33663e+08	1.52317e+08	-1.13955	0.00110394	NO
E9PVC6	E9PVC6	ENSMUSG00000045983	208643	Eif4g1	eukaryotic translation initiation factor 4, gamma 1	90	1	0	49	0.5	0	1864	1293500	1329400	1267000	1209900	1302200	1357500	1.29663e+06	1.28987e+06	1.00525	0.891789	NO
E9PVN6	E9PVN6	ENSMUSG00000021139	105940408	Gm20498	predicted gene 20498	12	12	0	76.9	76.9	0	1865	6029100	6439000	6888500	7769500	7554800	7741100	6452200	7.68847e+06	-1.1916	0.00860024	NO
E9PVQ3	E9PVQ3	ENSMUSG00000038305	67198	Spats2l	spermatogenesis associated, serine-rich 2-like	4	4	4	9	9	9	1866	1518200	1523000	1478600	1596400	1528900	1559300	1506600	1.56153e+06	-1.03646	0.0844843	NO
E9PVS0	E9PVS0	ENSMUSG00000001627	15982	Ifrd1	interferon-related developmental regulator 1	8	8	8	16.2	16.2	16.2	1867	4033400	3964900	3998500	4024200	4011700	4230400	3.99893e+06	4.08877e+06	-1.02246	0.289364	NO
E9PVX6	E9PVX6	ENSMUSG00000031004	17345	Mki67	antigen identified by monoclonal antibody Ki 67	180	180	180	54.9	54.9	54.9	1868	133850000	133790000	128000000	153420000	151260000	153550000	131880000	1.52743e+08	-1.1582	0.00055269	NO
E9PVY8	E9PVY8	ENSMUSG00000028649	11426	Macf1	microtubule-actin crosslinking factor 1	265	5	4	37.7	0.9	0.7	1869	989510	922000	1036400	638230	641240	593550	982637	624340	1.57388	0.000610763	YES
E9PVZ8	E9PVZ8	ENSMUSG00000034243	224139	Golgb1	golgi autoantigen, golgin subfamily b, macrogolgin 1	213	213	1	65.8	65.8	0.7	1870	140760000	139200000	136520000	153580000	153420000	156390000	1.38827e+08	1.54463e+08	-1.11263	0.00057007	NO
E9PW09	E9PW09	ENSMUSG00000021697	218581	Depdc1b	DEP domain containing 1B	1	1	1	3	3	3	1871	20462	27149	0	29217	0	0	15870.3	9739	1.62956	0.654728	NO
E9PW20	E9PW20	ENSMUSG00000001017	66511	Chtop	chromatin target of PRMT1	8	8	8	41.9	41.9	41.9	1872	10484000	10029000	9846600	10178000	10310000	10084000	1.01199e+07	1.01907e+07	-1.007	0.741876	NO
E9Q4G7	E9Q4G7	ENSMUSG00000024576	93687	Csnk1a1	casein kinase 1, alpha 1	21	21	1	58.6	58.6	6.2	1873	25709000	24927000	23974000	27153000	27069000	27485000	24870000	2.72357e+07	-1.09512	0.0102496	NO
E9PWD8	E9PWD8	ENSMUSG00000003316	20340	Glg1	golgi apparatus protein 1	9	1	1	33.1	3.6	3.6	1874	339130	335280	305800	408890	350950	383310	326737	381050	-1.16623	0.0517053	NO
E9PWE8	E9PWE8	ENSMUSG00000024501	22240	Dpysl3	dihydropyrimidinase-like 3	41	41	36	65.9	65.9	58.6	1875	47059000	47955000	45762000	59370000	57286000	58500000	4.69253e+07	5.83853e+07	-1.24422	0.000198655	NO
E9PWG6	E9PWG6	ENSMUSG00000015880	54392	Ncapg	non-SMC condensin I complex, subunit G	45	45	45	42.6	42.6	42.6	1876	36201000	35620000	35017000	41741000	41676000	43099000	3.56127e+07	42172000	-1.18419	0.000339641	NO
E9PWH2	E9PWH2	ENSMUSG00000041849	239319	Card6	caspase recruitment domain family, member 6	8	8	8	7.8	7.8	7.8	1877	2514400	2919500	2420000	3108500	2710000	2895900	2.61797e+06	2904800	-1.10956	0.208808	NO
Q9DBR4-3	Q9DBR4	ENSMUSG00000029207	11787	Apbb2	amyloid beta (A4) precursor protein-binding, family B, member 2	12	12	12	19.8	19.8	19.8	1878	2814600	3053700	2802700	3360100	3448200	3614100	2.89033e+06	3.47413e+06	-1.20198	0.00617295	NO
E9PWK1	E9PWK1	ENSMUSG00000038776	13849	Ephx1	epoxide hydrolase 1, microsomal	19	19	19	43.5	43.5	43.5	1879	18694000	18702000	18366000	14003000	13513000	13942000	1.85873e+07	1.38193e+07	1.34502	1.49067e-05	NO
E9PWK7	E9PWK7	ENSMUSG00000029710	13846	Ephb4	Eph receptor B4	12	11	8	15.1	13.9	9.7	1880	4252600	4401800	4194300	4479700	4550000	4635700	4282900	4.55513e+06	-1.06356	0.0236148	NO
E9PWM3	E9PWM3	ENSMUSG00000049804	100503043	Armcx4	armadillo repeat containing, X-linked 4	18	18	18	11.1	11.1	11.1	1881	3093300	3339400	3105100	3350000	3247900	3548100	3.17927e+06	3382000	-1.06377	0.16397	NO
E9PWN0	E9PWN0	ENSMUSG00000024052	64898	Lpin2	lipin 2	19	19	15	23.3	23.3	19.9	1882	10121000	12977000	9825000	11458000	11630000	12104000	1.09743e+07	1.17307e+07	-1.06892	0.500889	NO
E9PWQ3	E9PWQ3	ENSMUSG00000048126	12835	Col6a3	collagen, type VI, alpha 3	71	71	71	24.2	24.2	24.2	1883	51605000	50385000	50318000	22266000	21870000	22763000	5.07693e+07	2.22997e+07	2.27669	5.32474e-07	YES
E9PWR7	E9PWR7	ENSMUSG00000011831	14020	Evi5	ecotropic viral integration site 5	20	20	2	28.9	28.9	3	1884	8396700	8361100	7834700	8823300	8674700	9329900	8197500	8.94263e+06	-1.0909	0.0503152	NO
E9PZA7	E9PZA7	ENSMUSG00000045482	100683	Trrap	transformation/transcription domain-associated protein	111	111	111	34.1	34.1	34.1	1885	47297000	48318000	46168000	55320000	55463000	55337000	47261000	5.53733e+07	-1.17165	0.00020017	NO
E9PWU7	E9PWU7	ENSMUSG00000031788	16582	Kifc3	kinesin family member C3	19	18	18	27.6	26.2	26.2	1886	4930700	5066600	5123700	5034700	4476500	5006000	5.04033e+06	4.83907e+06	1.04159	0.349836	NO
E9PWV3	E9PWV3	ENSMUSG00000003644	20111	Rps6ka1	ribosomal protein S6 kinase polypeptide 1	33	20	18	55.1	38.2	36.3	1887	8134600	8486000	8382300	10073000	9702500	9920800	8334300	9.89877e+06	-1.18771	0.000474398	NO
E9PWV4	E9PWV4	ENSMUSG00000040282	399568	Cdin1	CDAN1 interacting nuclease 1	2	2	2	8	8	8	1888	295820	289200	367650	357820	340870	387440	317557	362043	-1.14009	0.194421	NO
E9PWV7	E9PWV7	ENSMUSG00000007610	70359	Gtpbp3	GTP binding protein 3	7	7	7	18.9	18.9	18.9	1889	1819300	2327800	1981000	2284900	2356800	2267900	2042700	2303200	-1.12753	0.162683	NO
E9PWW6	E9PWW6	ENSMUSG00000037965	106205	Zc3h7a	zinc finger CCCH type containing 7 A	28	26	26	31	29.3	29.3	1890	14324000	14736000	13607000	14040000	14202000	14746000	1.42223e+07	1.43293e+07	-1.00752	0.79886	NO
E9PWW9	E9PWW9	ENSMUSG00000035623	233532	Rsf1	remodeling and spacing factor 1	45	45	45	34.1	34.1	34.1	1891	28792000	28369000	28055000	31850000	31749000	32094000	2.84053e+07	3.18977e+07	-1.12295	0.000123061	NO
E9PWX7	E9PWX7	ENSMUSG00000039201	209815	Tbc1d25	TBC1 domain family, member 25	6	6	6	10.5	10.5	10.5	1892	957130	1039200	918700	1138700	1018900	1252800	971677	1136800	-1.16994	0.0964664	NO
E9PWY7	E9PWY7	ENSMUSG00000023942	63959	Slc29a1	solute carrier family 29 (nucleoside transporters), member 1	1	1	1	6.1	6.1	6.1	1893	110860	99607	143160	99257	143520	95790	117876	112856	1.04448	0.815624	NO
Q8C0C7	Q8C0C7	ENSMUSG00000003808	66590	Farsa	phenylalanyl-tRNA synthetase, alpha subunit	26	26	26	56.5	56.5	56.5	1894	46677000	44850000	46283000	53271000	53436000	54474000	4.59367e+07	53727000	-1.16959	0.000314072	NO
E9PX23	E9PX23	ENSMUSG00000021144	116870	Mta1	metastasis associated 1	53	1	1	70.8	2.6	2.6	1895	68272	69640	81429	117630	89437	80810	73113.7	95959	-1.31246	0.12675	NO
E9PX24	E9PX24	ENSMUSG00000072640	66274	Lyrm9	LYR motif containing 9	3	3	3	33	33	33	1896	3252800	3256300	3027000	3468900	3602900	3612800	3178700	3.56153e+06	-1.12044	0.0125944	NO
E9PX29	E9PX29	ENSMUSG00000011751	80297	Sptbn4	spectrin beta, non-erythrocytic 4	10	2	2	3.2	0.9	0.9	1897	3026300	2988200	2979400	3679500	3601200	3529300	2.99797e+06	3.60333e+06	-1.20193	0.000187645	NO
E9PX30	E9PX30	ENSMUSG00000034761	399510	Map4k5	mitogen-activated protein kinase kinase kinase kinase 5	26	26	23	33.6	33.6	31.3	1898	17834000	19458000	16319000	21370000	19187000	21065000	1.78703e+07	2.05407e+07	-1.14943	0.0782102	NO
E9PX53	E9PX53	ENSMUSG00000061950	70351	Ppp4r1	protein phosphatase 4, regulatory subunit 1	42	42	42	52.8	52.8	52.8	1899	21182000	20956000	19806000	24106000	23904000	24631000	20648000	2.42137e+07	-1.17269	0.00172512	NO
Q69Z37	Q69Z37	ENSMUSG00000047735	209086	Samd9l	sterile alpha motif domain containing 9-like	6	6	6	4.2	4.2	4.2	1900	1021400	1082800	972510	1111900	1066500	1234200	1025570	1.13753e+06	-1.10917	0.132427	NO
E9PX63	E9PX63	ENSMUSG00000079507	15006	H2-Q1	histocompatibility 2, Q region locus 1	5	1	1	16.7	3.2	3.2	1901	2132300	2020200	1987700	1886700	1753800	1740000	2.04673e+06	1793500	1.1412	0.0167896	NO
E9PX68	E9PX68	ENSMUSG00000029141	20534	Slc4a1ap	solute carrier family 4 (anion exchanger), member 1, adaptor protein	32	1	1	45.3	3.2	3.2	1902	145370	137800	151040	187340	252550	212570	144737	217487	-1.50264	0.0198397	YES
E9PX70	E9PX70	ENSMUSG00000032332	12816	Col12a1	collagen, type XII, alpha 1	63	63	63	24.3	24.3	24.3	1903	35078000	35570000	34545000	32954000	33104000	34308000	3.50643e+07	3.34553e+07	1.04809	0.0365931	NO
E9Q705	E9Q705	ENSMUSG00000045160	78653	Bola3	bolA-like 3 (E. coli)	5	5	5	48.4	48.4	48.4	1904	2308900	2134100	2100300	1803100	2086600	1935300	2181100	1.94167e+06	1.12331	0.0834146	NO
E9PXB0	E9PXB0	ENSMUSG00000036257	67452	Pnpla8	patatin-like phospholipase domain containing 8	19	19	19	40.3	40.3	40.3	1905	12282000	11918000	12265000	12618000	12521000	12734000	12155000	1.26243e+07	-1.03861	0.0246235	NO
E9PXB9	E9PXB9	ENSMUSG00000020843	56322	Timm22	translocase of inner mitochondrial membrane 22	4	4	4	64.4	64.4	64.4	1906	468880	427280	402110	433510	481520	422880	432757	445970	-1.03053	0.64471	NO
E9PXC0	E9PXC0	ENSMUSG00000079108	100101806	Srp54c	signal recognition particle 54C	36	1	1	64.3	2.2	2.2	1907	708320	783430	740590	825250	855280	891600	744113	857377	-1.15221	0.0174646	NO
E9PXC2	E9PXC2	ENSMUSG00000058239	22282	Usf2	upstream transcription factor 2	9	5	5	38.1	28.4	28.4	1908	4421800	4518700	4484300	5357400	5414900	5198500	4.47493e+06	5323600	-1.18965	0.000275435	NO
E9Q0D4	E9Q0D4	ENSMUSG00000038371	319934	Sbf2	SET binding factor 2	9	9	9	6.7	6.7	6.7	1909	1534400	1425900	1500500	1601100	1449700	1625000	1.48693e+06	1558600	-1.0482	0.322546	NO
E9PXL0	E9PXL0	ENSMUSG00000037750	216971	Fam222b	family with sequence similarity 222, member B	3	3	3	9.2	9.2	9.2	1910	332460	399570	442240	386060	370310	357140	391423	371170	1.05457	0.572874	NO
E9PXM9	E9PXM9	ENSMUSG00000062275	382106	Fbxw24	F-box and WD-40 domain protein 24	7	7	6	14.4	14.4	12.4	1911	4526200	4710500	4448700	3190400	3051200	3247300	4561800	3.16297e+06	1.44225	0.000134737	NO
E9PXR3	E9PXR3	ENSMUSG00000038332	140742	Sesn1	sestrin 1	2	2	2	3.6	3.6	3.6	1912	1543000	1506500	1508200	1944800	1808600	1845300	1.51923e+06	1.86623e+06	-1.2284	0.00121298	NO
E9Q016	E9Q016	ENSMUSG00000025730	224624	Rab40c	Rab40C, member RAS oncogene family	5	5	5	20.6	20.6	20.6	1913	1269800	1368000	1313000	1674000	1547000	1646800	1.31693e+06	1622600	-1.2321	0.00310307	NO
E9PXW9	E9PXW9	ENSMUSG00000021944	14463	Gata4	GATA binding protein 4	12	12	8	34.4	34.4	26.7	1914	6521900	6344300	6448300	7108000	7085500	7028900	6.43817e+06	7.07413e+06	-1.09878	0.000358279	NO
Q91W90	Q91W90	ENSMUSG00000038991	105245	Txndc5	thioredoxin domain containing 5	22	22	22	60.2	60.2	60.2	1915	27045000	29747000	26278000	28727000	29141000	28889000	27690000	28919000	-1.04438	0.310352	NO
E9PY16	E9PY16	ENSMUSG00000056413	231821	Adap1	ArfGAP with dual PH domains 1	1	1	1	3.5	3.5	3.5	1916	538770	608380	619130	617640	554880	577860	588760	583460	1.00908	0.873164	NO
E9PY39	E9PY39	ENSMUSG00000089739		Gm20431	predicted gene 20431	17	17	0	46.4	46.4	0	1917	50720000	50220000	51596000	62796000	61138000	63447000	5.08453e+07	6.24603e+07	-1.22844	0.000128526	NO
E9PY43	E9PY43	ENSMUSG00000051978	234086	Erich1	glutamate rich 1	7	7	7	26.8	26.8	26.8	1918	2685200	2647300	2579500	3144000	3096100	2996500	2.63733e+06	3.07887e+06	-1.16742	0.00116093	NO
E9PY46	E9PY46	ENSMUSG00000024169	106633	Ift140	intraflagellar transport 140	31	31	31	22.3	22.3	22.3	1919	12394000	12670000	12125000	13319000	13115000	13292000	1.23963e+07	13242000	-1.06822	0.00760206	NO
E9PY55	E9PY55	ENSMUSG00000029478	20602	Ncor2	nuclear receptor co-repressor 2	50	1	0	25	0.6	0	1920	252340	262740	257100	381480	363480	351590	257393	365517	-1.42007	0.000299071	NO
E9PY90	E9PY90	ENSMUSG00000021000	338320	Mia2	MIA SH3 domain ER export factor 2	45	1	1	58.4	1.4	1.4	1921	1571900	1642800	1607800	1957900	2027400	1895500	1607500	1.96027e+06	-1.21945	0.00122924	NO
E9PY99	E9PY99	ENSMUSG00000039958	320204	Etfbkmt	electron transfer flavoprotein beta subunit lysine methyltransferase	2	2	2	17.6	17.6	17.6	1922	141710	118370	156700	110110	161780	95579	138927	122490	1.13419	0.513901	NO
E9PYD1	E9PYD1	ENSMUSG00000030590	73833	Fam98c	family with sequence similarity 98, member C	6	5	5	18	16	16	1923	1955500	1804800	1599200	1803700	1977600	1857700	1786500	1.87967e+06	-1.05215	0.464531	NO
F6VG99	F6VG99	ENSMUSG00000033060	380928	Lmo7	LIM domain only 7	13	13	13	9.2	9.2	9.2	1924	3777500	3775700	3601500	2957000	2899000	2948700	3.71823e+06	2934900	1.2669	0.000213549	NO
E9PYF7	E9PYF7	ENSMUSG00000074238	211556	Ap1ar	adaptor-related protein complex 1 associated regulatory protein	3	3	3	9.4	9.4	9.4	1925	2349200	2298100	2203300	2334000	2045800	2344600	2.28353e+06	2.24147e+06	1.01877	0.71378	NO
Q9ERD8	Q9ERD8	ENSMUSG00000022439	64099	Parvg	parvin, gamma	2	2	2	10.6	10.6	10.6	1926	175410	97781	144100	134400	140030	169890	139097	148107	-1.06477	0.737719	NO
E9PYG6	E9PYG6	ENSMUSG00000021549	218397	Rasa1	RAS p21 protein activator 1	25	25	25	29.1	29.1	29.1	1927	9234400	9716400	9025600	10483000	10609000	10591000	9.32547e+06	10561000	-1.13249	0.00404914	NO
E9PYH0	E9PYH0	ENSMUSG00000021614	13003	Vcan	versican	61	61	0	22.9	22.9	0	1928	28033000	28199000	27348000	30350000	29837000	30871000	27860000	3.03527e+07	-1.08947	0.00325916	NO
E9PYH2	E9PYH2	ENSMUSG00000028937	70025	Acot7	acyl-CoA thioesterase 7	23	23	1	50.5	50.5	2.3	1929	38157000	38757000	37886000	45981000	45723000	44886000	3.82667e+07	45530000	-1.18981	6.49208e-05	NO
E9PYH6	E9PYH6	ENSMUSG00000042308	233904	Setd1a	SET domain containing 1A	34	34	33	24.5	24.5	23.9	1930	15009000	14305000	13846000	16390000	16422000	17011000	1.43867e+07	1.66077e+07	-1.15438	0.00486858	NO
E9PYI1-2	E9PYI1	ENSMUSG00000074221	243905	Zfp568	zinc finger protein 568	5	5	5	10.3	10.3	10.3	1931	1446200	1517300	1410200	1882500	1759400	1749200	1457900	1.79703e+06	-1.23262	0.00309534	NO
E9PYK0	E9PYK0	ENSMUSG00000036908	54445	Unc93b1	unc-93 homolog B1, TLR signaling regulator	3	3	3	6.1	6.1	6.1	1932	832260	920340	891680	844850	854750	845080	881427	848227	1.03914	0.272948	NO
E9PYK3	E9PYK3	ENSMUSG00000054509	328417	Parp4	poly (ADP-ribose) polymerase family, member 4	18	18	18	11.5	11.5	11.5	1933	4368900	4245800	4002000	4528900	4353600	4400200	4.20557e+06	4.42757e+06	-1.05279	0.137689	NO
E9PYL2	E9PYL2	ENSMUSG00000046574	233210	Prr12	proline rich 12	19	19	19	11.8	11.8	11.8	1934	7043600	7366400	6940300	7926000	7764300	7803800	7.11677e+06	7.83137e+06	-1.10041	0.00648676	NO
E9PYP2	E9PYP2	ENSMUSG00000073664	269198	Nbeal1	neurobeachin like 1	11	11	11	4.9	4.9	4.9	1935	2394700	2607000	2272400	2577900	2811400	2975000	2424700	2788100	-1.14987	0.0739518	NO
F8VQK6	F8VQK6	ENSMUSG00000066640	231863	Fbxl18	F-box and leucine-rich repeat protein 18	15	15	15	27.6	27.6	27.6	1936	4823400	4889600	4542700	5698400	5567000	5851700	4751900	5705700	-1.20072	0.00208449	NO
E9PYT0	E9PYT0	ENSMUSG00000035133	11855	Arhgap5	Rho GTPase activating protein 5	43	43	43	30.5	30.5	30.5	1937	27559000	27000000	25534000	28599000	28419000	29299000	2.66977e+07	2.87723e+07	-1.07771	0.0348551	NO
E9PYW4	E9PYW4	ENSMUSG00000014074	70238	Rnf168	ring finger protein 168	7	7	7	14.5	14.5	14.5	1938	1203100	1453800	1218800	1373600	1319700	1375800	1291900	1.35637e+06	-1.0499	0.481325	NO
E9PYZ7	E9PYZ7	ENSMUSG00000022119	74213	Rbm26	RNA binding motif protein 26	50	1	1	38.1	2.5	2.5	1939	80569	112100	69281	105120	72133	74599	87316.7	83950.7	1.04009	0.84952	NO
E9PZ00	E9PZ00	ENSMUSG00000004207	19156	Psap	prosaposin	30	30	30	57.4	57.4	57.4	1940	43499000	42581000	41044000	53204000	52333000	54665000	4.23747e+07	5.34007e+07	-1.2602	0.000366665	NO
E9PZ11	E9PZ11	ENSMUSG00000013419	270210	Zfp651	zinc finger protein 651	4	1	1	6.4	2.1	2.1	1941	100730	127250	117230	99033	101390	91180	115070	97201	1.18384	0.0983686	NO
E9PZ21	E9PZ21	ENSMUSG00000026970	56878	Rbms1	RNA binding motif, single stranded interacting protein 1	9	9	1	24.9	24.9	5.3	1942	7305600	7293700	7029700	7888800	7954600	7942300	7.20967e+06	7.92857e+06	-1.09971	0.00146473	NO
E9PZ39	E9PZ39	ENSMUSG00000006498	19205	Ptbp1	polypyrimidine tract binding protein 1	5	1	1	43.4	8.8	8.8	1943	403980	372950	354180	417930	501020	371950	377037	430300	-1.14127	0.258431	NO
O88700	O88700	ENSMUSG00000030528	12144	Blm	Bloom syndrome, RecQ like helicase	12	12	12	11.4	11.4	11.4	1944	1583800	1729000	1644400	1962500	2001700	1900300	1652400	1.95483e+06	-1.18303	0.00417742	NO
G3UWY5	G3UWY5	ENSMUSG00000033545	170737	Znrf1	zinc and ring finger 1	2	1	1	26.1	15.9	15.9	1945	130330	68786	167730	123940	112900	139610	122282	125483	-1.02618	0.919803	NO
G3X9T8	G3X9T8	ENSMUSG00000003617	12870	Cp	ceruloplasmin	9	8	8	9.8	9.2	9.2	1946	1576100	1668700	1664300	1202500	1126800	1323400	1.63637e+06	1.21757e+06	1.34396	0.00293669	NO
E9PZF0	E9PZF0	ENSMUSG00000091228		Gm20390	predicted gene 20390	21	21	10	82.4	82.4	27	1947	427290000	424130000	407580000	484770000	484730000	505830000	4.19667e+08	4.91777e+08	-1.17183	0.00149858	NO
E9PZJ2	E9PZJ2	ENSMUSG00000002325	16391	Irf9	interferon regulatory factor 9	7	7	7	13.8	13.8	13.8	1948	3839200	5448600	3866700	5430900	5327400	5467100	4.38483e+06	5.40847e+06	-1.23345	0.127506	NO
E9PZJ6	E9PZJ6	ENSMUSG00000060227	319996	Golm2	golgi membrane protein 2	18	18	18	41.7	41.7	41.7	1949	15196000	16243000	15045000	18167000	18190000	17922000	1.54947e+07	18093000	-1.16769	0.00254558	NO
E9PZJ8	E9PZJ8	ENSMUSG00000038774	77987	Ascc3	activating signal cointegrator 1 complex subunit 3	72	72	72	36.4	36.4	36.4	1950	43758000	42937000	41818000	49481000	48413000	49632000	4.28377e+07	4.91753e+07	-1.14795	0.000740385	NO
E9PZM4	E9PZM4	ENSMUSG00000078671	244059	Chd2	chromodomain helicase DNA binding protein 2	33	25	25	19.5	16	16	1951	9750700	9571900	8939100	10191000	9868900	10300000	9.42057e+06	1.012e+07	-1.07424	0.0657408	NO
E9PZM7	E9PZM7	ENSMUSG00000033228	72193	Scaf11	SR-related CTD-associated factor 11	26	26	4	16.1	16.1	3.6	1952	20202000	21785000	20150000	24549000	24427000	24714000	2.07123e+07	2.45633e+07	-1.18593	0.00208654	NO
E9PZP8	E9PZP8	ENSMUSG00000038664	235439	Herc1	HECT and RLD domain containing E3 ubiquitin protein ligase family member 1	59	59	59	15	15	15	1953	23807000	29311000	23107000	26737000	25988000	26859000	2.54083e+07	26528000	-1.04407	0.602055	NO
E9PZS8	E9PZS8	ENSMUSG00000024248	20463	Cox7a2l	cytochrome c oxidase subunit 7A2 like	6	6	6	52.2	52.2	52.2	1954	14635000	13938000	13758000	13342000	12786000	13381000	1.41103e+07	1.31697e+07	1.07143	0.0460934	NO
E9PZT5	E9PZT5	ENSMUSG00000023905	27279	Tnfrsf12a	tumor necrosis factor receptor superfamily, member 12a	1	1	1	21.3	21.3	21.3	1955	0	21142	52924	26113	54543	0	24688.7	26885.3	-1.08897	0.925316	NO
E9Q9E4	E9Q9E4	ENSMUSG00000006728	12567	Cdk4	cyclin-dependent kinase 4	12	11	11	58.9	55.7	55.7	1956	3644800	3621300	3440900	3920100	3740400	3902400	3569000	3854300	-1.07994	0.0295836	NO
E9PZY1	E9PZY1	ENSMUSG00000027615	12807	Hps3	HPS3, biogenesis of lysosomal organelles complex 2 subunit 1	11	11	11	13.7	13.7	13.7	1957	2786800	3069900	3008600	3838200	3368400	3412500	2955100	3539700	-1.19783	0.0276655	NO
E9Q007	E9Q007	ENSMUSG00000090817	100043461	Gm4450	predicted gene 4450	5	3	3	14.7	8.6	8.6	1958	4430400	4543900	4500300	493050	519060	593410	4.49153e+06	535173	8.39267	9.75775e-08	YES
E9Q011	E9Q011	ENSMUSG00000027552	13559	E2f5	E2F transcription factor 5	4	3	3	13.1	10.7	10.7	1959	666010	1072100	694990	1241200	1705200	1535900	811033	1494100	-1.84222	0.0222385	YES
E9Q027	E9Q027	ENSMUSG00000020166	72068	Cnot2	CCR4-NOT transcription complex, subunit 2	16	16	16	39.3	39.3	39.3	1960	8188400	8410200	8203000	9826500	9624400	9445100	8267200	9632000	-1.16509	0.000485195	NO
E9Q066	E9Q066	ENSMUSG00000023025	207214	Larp4	La ribonucleoprotein domain family, member 4	23	23	23	32.9	32.9	32.9	1961	39919000	40017000	39380000	44952000	44485000	47747000	39772000	45728000	-1.14975	0.00456271	NO
E9Q0A3	E9Q0A3	ENSMUSG00000041977	213498	Arhgef11	Rho guanine nucleotide exchange factor (GEF) 11	30	30	30	25.2	25.2	25.2	1962	7516000	7892100	7326000	8503400	8743300	8374500	7.57803e+06	8540400	-1.12699	0.00832885	NO
E9Q0A7	E9Q0A7	ENSMUSG00000022307	170719	Oxr1	oxidation resistance 1	19	19	18	28	28	26.8	1963	6491700	6121800	6248100	6843100	7014400	7066300	6287200	6974600	-1.10933	0.00577298	NO
E9Q0H6	E9Q0H6	ENSMUSG00000019874	12140	Fabp7	fatty acid binding protein 7, brain	6	6	6	43.1	43.1	43.1	1964	6554600	6101900	5901000	6518300	6502200	6510400	6.18583e+06	6510300	-1.05245	0.168615	NO
F8WGN6	F8WGN6	ENSMUSG00000022629	16564	Kif21a	kinesin family member 21A	47	47	42	26.5	26.5	23.5	1965	38576000	41956000	38364000	41674000	42139000	42670000	39632000	42161000	-1.06381	0.102506	NO
E9Q0R0	E9Q0R0	ENSMUSG00000037325	71492	Bbs7	Bardet-Biedl syndrome 7 (human)	3	3	3	4.8	4.8	4.8	1967	837150	892290	850780	975320	978780	945450	860073	966517	-1.12376	0.00564898	NO
E9Q0W3	E9Q0W3	ENSMUSG00000006498	19205	Ptbp1	polypyrimidine tract binding protein 1	5	2	1	74.5	25.5	23.6	1968	120930	132260	122650	102000	134680	122560	125280	119747	1.04621	0.61525	NO
E9Q0W6	E9Q0W6	ENSMUSG00000029095	231148	Ablim2	actin-binding LIM protein 2	2	2	2	3.1	3.1	3.1	1969	72416	65722	76491	57911	30475	56676	71543	48354	1.47957	0.0707692	NO
E9Q0Y4	E9Q0Y4	ENSMUSG00000056917	20469	Sipa1	signal-induced proliferation associated gene 1	20	20	20	24.9	24.9	24.9	1970	8367600	8406000	7878200	9169400	9019000	9442300	8.21727e+06	9.21023e+06	-1.12084	0.00915562	NO
E9Q137	E9Q137	ENSMUSG00000040813	21767	Tex264	testis expressed gene 264	7	7	7	24.3	24.3	24.3	1971	5550300	5250500	5364200	5905500	5930100	6164300	5.38833e+06	5.99997e+06	-1.11351	0.0070298	NO
E9Q150	E9Q150	ENSMUSG00000003233	13544	Dvl3	dishevelled segment polarity protein 3	8	6	5	12.4	9.4	8.4	1972	4865000	5087700	4583400	4836000	4869100	5054000	4.84537e+06	4919700	-1.01534	0.668108	NO
E9Q166	E9Q166	ENSMUSG00000052812	320817	Atad2b	ATPase family, AAA domain containing 2B	58	58	51	38.5	38.5	35.3	1973	35771000	38872000	35228000	41609000	41131000	42264000	3.66237e+07	41668000	-1.13773	0.0129595	NO
E9Q175	E9Q175	ENSMUSG00000033577	17920	Myo6	myosin VI	97	1	0	63.7	1.4	0	1974	561320	560820	502500	522780	507530	563920	541547	531410	1.01908	0.714265	NO
E9Q186	E9Q186	ENSMUSG00000021243	73736	Fcf1	FCF1 rRNA processing protein	7	7	7	26.9	26.9	26.9	1975	7508500	7422000	7559800	8707800	8855400	8912100	7.49677e+06	8825100	-1.17719	5.35553e-05	NO
E9QAR6	E9QAR6	ENSMUSG00000038346	269800	Zfp384	zinc finger protein 384	15	15	12	34.5	34.5	27.8	1976	12083000	12396000	11812000	9796300	10164000	9878900	12097000	9946400	1.21622	0.000442274	NO
E9Q1A8	E9Q1A8	ENSMUSG00000002996	73389	Hbp1	high mobility group box transcription factor 1	12	12	12	24.9	24.9	24.9	1977	5536300	5538300	5265500	7364100	7660700	7594200	5446700	7.53967e+06	-1.38426	8.08893e-05	NO
E9Q8C1	E9Q8C1	ENSMUSG00000019970	20393	Sgk1	serum/glucocorticoid regulated kinase 1	8	8	8	26.5	26.5	26.5	1978	2737600	2683900	2590200	3857900	3632900	3805400	2.67057e+06	3765400	-1.40996	0.000168886	NO
E9Q1F5	E9Q1F5	ENSMUSG00000033590	208943	Myo5c	myosin VC	34	30	28	21.2	18.8	17.7	1979	12603000	13002000	12147000	12864000	12442000	13251000	12584000	1.28523e+07	-1.02132	0.474104	NO
E9Q1G8	E9Q1G8	ENSMUSG00000001833	235072	Septin7	septin 7	50	50	1	75.1	75.1	2.7	1980	56745000	60347000	55513000	64681000	64452000	65231000	57535000	64788000	-1.12606	0.00782374	NO
E9Q1I3	E9Q1I3	ENSMUSG00000035164	244871	Zc3h12c	zinc finger CCCH type containing 12C	11	11	11	13.4	13.4	13.4	1981	2561700	2701400	2630400	3179800	3324100	3012400	2.63117e+06	3172100	-1.20559	0.00539258	NO
Q3ZT31	Q3ZT31	ENSMUSG00000038291	102141	Snx25	sorting nexin 25	7	7	7	7.9	7.9	7.9	1982	1513000	1631100	1500300	1759000	1775700	2005400	1.54813e+06	1846700	-1.19286	0.0291906	NO
E9Q1K1	E9Q1K1	ENSMUSG00000031631	66756	Cfap97	cilia and flagella associated protein 97	3	3	3	6.2	6.2	6.2	1983	509950	871000	397310	448950	457170	435450	592753	447190	1.32551	0.366313	NO
E9Q1K3	E9Q1K3	ENSMUSG00000029106	11518	Add1	adducin 1 (alpha)	29	1	0	43.6	1.4	0	1984	1531200	1544900	1503500	1638600	1522400	1437900	1.52653e+06	1.53297e+06	-1.00421	0.919021	NO
E9Q1L2	E9Q1L2	ENSMUSG00000054920	71778	Klhl5	kelch-like 5	2	2	2	4.2	4.2	4.2	1985	261860	307030	279180	334220	283420	311470	282690	309703	-1.09556	0.242627	NO
E9Q1P8	E9Q1P8	ENSMUSG00000051495	270110	Irf2bp2	interferon regulatory factor 2 binding protein 2	26	25	22	61.8	60.5	56	1986	21457000	22075000	20837000	25252000	25281000	26307000	2.14563e+07	2.56133e+07	-1.19374	0.00112659	NO
E9Q1Q9	E9Q1Q9	ENSMUSG00000029162	16548	Khk	ketohexokinase	7	7	2	20.1	20.1	5.5	1987	2874700	5632700	2332300	2128200	1885700	2295400	3.61323e+06	2103100	1.71805	0.216016	NO
E9Q1S3	E9Q1S3	ENSMUSG00000020986	20334	Sec23a	SEC23 homolog A, COPII coat complex component	36	31	31	57.1	50.1	50.1	1988	30464000	30879000	30171000	35862000	35286000	35673000	3.05047e+07	35607000	-1.16726	4.37317e-05	NO
E9Q1W0	E9Q1W0	ENSMUSG00000053819	108058	Camk2d	calcium/calmodulin-dependent protein kinase II, delta	30	30	1	53.7	53.7	1.8	1989	30450000	30645000	29641000	31925000	31820000	32153000	3.02453e+07	31966000	-1.05689	0.00595678	NO
E9Q1W7	E9Q1W7	ENSMUSG00000028030	271981	Tbck	TBC1 domain containing kinase	16	16	16	20.8	20.8	20.8	1990	5776100	6260500	5849000	6478100	6877300	6374200	5.96187e+06	6.57653e+06	-1.1031	0.0460201	NO
E9Q1X8	E9Q1X8	ENSMUSG00000040118	12293	Cacna2d1	calcium channel, voltage-dependent, alpha2/delta subunit 1	25	25	25	26.3	26.3	26.3	1991	12122000	11524000	10953000	13119000	12439000	13035000	11533000	1.28643e+07	-1.11544	0.0290705	NO
E9Q1Y3	E9Q1Y3	ENSMUSG00000020609	238055	Apob	apolipoprotein B	3	3	3	0.8	0.8	0.8	1992	9972400	9857100	9457600	11899000	11228000	11677000	9.76237e+06	1.16013e+07	-1.18837	0.00186236	NO
E9Q1Z6	E9Q1Z6	ENSMUSG00000074417	100038909	Gm14548	predicted gene 14548	1	1	1	1.9	1.9	1.9	1993	721830	1037200	1235600	1370700	1623100	1279400	998210	1424400	-1.42695	0.0786723	NO
E9Q236-3	E9Q236	ENSMUSG00000032849	239273	Abcc4	ATP-binding cassette, sub-family C (CFTR/MRP), member 4	14	14	14	15.5	15.5	15.5	1994	9283700	12106000	9878500	11858000	11277000	11404000	1.04227e+07	11513000	-1.1046	0.281639	NO
E9Q238	E9Q238	ENSMUSG00000032702	107351	Kank1	KN motif and ankyrin repeat domains 1	15	14	14	14.7	13.5	13.5	1995	3561700	3359900	3290800	3316400	3409000	3396900	3.40413e+06	3374100	1.0089	0.7454	NO
E9Q242	E9Q242	ENSMUSG00000022407	11564	Adsl	adenylosuccinate lyase	28	28	20	56.5	56.5	42	1996	19733000	19694000	18802000	22901000	22552000	22557000	1.94097e+07	22670000	-1.16797	0.000556755	NO
E9Q284	E9Q284	ENSMUSG00000033983	12812	Coil	coilin	8	8	8	18	18	18	1997	4099500	4279000	4413100	4360400	4437300	4651300	4.26387e+06	4483000	-1.05139	0.156497	NO
E9Q286	E9Q286	ENSMUSG00000034525	218333	Ice1	interactor of little elongation complex ELL subunit 1	21	20	20	11.6	11.3	11.3	1998	4916300	5044600	4731800	5099600	5076200	5315100	4.89757e+06	5.16363e+06	-1.05433	0.0879501	NO
E9Q289	E9Q289	ENSMUSG00000056938	67131	Acbd4	acyl-Coenzyme A binding domain containing 4	6	6	6	23.9	23.9	23.9	1999	2103200	2183200	2084400	2182200	1907900	2148800	2123600	2.07963e+06	1.02114	0.656174	NO
E9Q2B2	E9Q2B2	ENSMUSG00000018501	20185	Ncor1	nuclear receptor co-repressor 1	52	1	0	27	0.5	0	2000	57456	77343	85234	45461	40660	22206	73344.3	36109	2.03119	0.0267819	YES
E9Q2D0	E9Q2D0	ENSMUSG00000086040	330319	Wipf3	WAS/WASL interacting protein family, member 3	1	1	1	2.7	2.7	2.7	2001	62161	96905	118700	103070	112170	103070	92588.7	106103	-1.14596	0.464761	NO
E9Q2E4	E9Q2E4	ENSMUSG00000042744	269700	Hectd4	HECT domain E3 ubiquitin protein ligase 4	44	44	44	12.5	12.5	12.5	2002	10987000	11331000	10905000	12000000	12419000	12532000	1.10743e+07	12317000	-1.11221	0.00393595	NO
E9Q2H1	E9Q2H1	ENSMUSG00000037487	70790	Ubr5	ubiquitin protein ligase E3 component n-recognin 5	90	90	1	39.1	39.1	0.3	2003	46707000	47148000	45517000	52771000	52497000	53147000	4.64573e+07	52805000	-1.13663	0.000262972	NO
E9Q2I1	E9Q2I1	ENSMUSG00000004319	12725	Clcn3	chloride channel, voltage-sensitive 3	14	14	3	15.7	15.7	5.4	2004	9786000	9269300	9626000	10290000	10135000	10789000	9.56043e+06	1.04047e+07	-1.0883	0.0276926	NO
E9Q2I4	E9Q2I4	ENSMUSG00000042507	238317	Mideas	mitotic deacetylase associated SANT domain protein	21	21	21	25.2	25.2	25.2	2005	5365500	5601100	5618500	6307200	6495000	6728200	5.52837e+06	6.51013e+06	-1.17759	0.00258475	NO
E9Q2M9	E9Q2M9	ENSMUSG00000051506	545030	Wdfy4	WD repeat and FYVE domain containing 4	20	20	20	8.1	8.1	8.1	2006	7378700	7427400	6786200	6475300	6348300	6380000	7.19743e+06	6401200	1.12439	0.0191231	NO
E9Q2S7	E9Q2S7	ENSMUSG00000060510	77519	Zfp266	zinc finger protein 266	10	10	7	16.1	16.1	11.8	2007	7838400	8313500	8154800	8980700	8441900	8470500	8.10223e+06	8.63103e+06	-1.06527	0.0775221	NO
E9Q2W8	E9Q2W8	ENSMUSG00000042992	67774	Borcs5	BLOC-1 related complex subunit 5	8	8	8	41.3	41.3	41.3	2008	1244300	1318100	1332600	1464300	1416000	1434300	1.29833e+06	1438200	-1.10773	0.0104307	NO
Q8VC91	Q8VC91	ENSMUSG00000004221	16151	Ikbkg	inhibitor of kappaB kinase gamma	21	21	21	47.4	47.4	47.4	2009	7568000	7281400	7133100	8039300	7979900	8328700	7327500	8.11597e+06	-1.1076	0.00916909	NO
E9Q309	E9Q309	ENSMUSG00000033671	74081	Cep350	centrosomal protein 350	19	19	19	7.1	7.1	7.1	2010	6052400	6665100	5621200	6756900	6663800	6673300	6112900	6698000	-1.09572	0.126869	NO
E9Q317	E9Q317	ENSMUSG00000021963	20220	Sap18	Sin3-associated polypeptide 18	20	20	20	77.9	77.9	77.9	2011	48491000	46944000	46155000	55054000	54103000	58710000	4.71967e+07	5.59557e+07	-1.18559	0.0049782	NO
E9Q349	E9Q349	ENSMUSG00000040877	212198	Wdr25	WD repeat domain 25	1	1	1	2.4	2.4	2.4	2012	493170	424800	434530	511960	491270	506360	450833	503197	-1.11615	0.0780409	NO
E9Q368	E9Q368	ENSMUSG00000090290	212728	Tarbp1	TAR RNA binding protein 1	15	15	15	12.6	12.6	12.6	2013	1780600	1906700	1799900	2137300	2118500	2057200	1.82907e+06	2.10433e+06	-1.1505	0.00394305	NO
Q80WG7	Q80WG7	ENSMUSG00000033949	28105	Trim36	tripartite motif-containing 36	6	6	6	11.4	11.4	11.4	2014	1243500	1407200	1603200	1614700	1763100	1727200	1.41797e+06	1.70167e+06	-1.20008	0.066292	NO
E9Q3B1	E9Q3B1	ENSMUSG00000022106	105670	Rcbtb2	regulator of chromosome condensation (RCC1) and BTB (POZ) domain containing protein 2	8	8	8	17.2	17.2	17.2	2015	4419900	4604600	4327300	5083200	5078300	5037700	4450600	5066400	-1.13836	0.00174333	NO
E9Q3C1	E9Q3C1	ENSMUSG00000045975	207781	C2cd2	C2 calcium-dependent domain containing 2	2	2	2	2.6	2.6	2.6	2016	220640	223970	195030	188760	167550	192250	213213	182853	1.16603	0.0641483	NO
E9Q3E2	E9Q3E2	ENSMUSG00000043079	104027	Synpo	synaptopodin	46	46	0	49.1	49.1	0	2017	45295000	45377000	44122000	49177000	48992000	50402000	4.49313e+07	4.95237e+07	-1.10221	0.00156613	NO
E9Q3G7	E9Q3G7	ENSMUSG00000031441	50770	Atp11a	ATPase, class VI, type 11A	19	18	17	17.3	16.5	15.8	2018	9360300	9483700	9758500	7363300	7266100	7055700	9.53417e+06	7.22837e+06	1.31899	0.000100778	NO
E9Q3G8	E9Q3G8	ENSMUSG00000021374	218210	Nup153	nucleoporin 153	55	55	55	42.1	42.1	42.1	2019	46517000	44229000	43072000	49917000	49072000	50523000	44606000	4.98373e+07	-1.11728	0.00882448	NO
E9Q3I4	E9Q3I4	ENSMUSG00000022957	16443	Itsn1	intersectin 1 (SH3 domain protein 1A)	54	1	1	37.4	0.9	0.9	2020	294580	290580	283920	333780	358700	408860	289693	367113	-1.26725	0.0255285	NO
E9Q3K3	E9Q3K3	ENSMUSG00000055013	347722	Agap1	ArfGAP with GTPase domain, ankyrin repeat and PH domain 1	19	1	1	21.1	0.9	0.9	2021	91535	158740	132060	123360	151040	156630	127445	143677	-1.12736	0.503022	NO
E9Q3L1	E9Q3L1	ENSMUSG00000033577	17920	Myo6	myosin VI	97	97	0	63.9	63.9	0	2022	159050000	156930000	151350000	143410000	141000000	145620000	1.55777e+08	1.43343e+08	1.08674	0.00943644	NO
E9Q3L2	E9Q3L2	ENSMUSG00000041720	224020	Pi4ka	phosphatidylinositol 4-kinase alpha	42	42	42	22.1	22.1	22.1	2023	15743000	15671000	15284000	15910000	16243000	15781000	15566000	15978000	-1.02647	0.106091	NO
E9Q3P4	E9Q3P4	ENSMUSG00000026605	108000	Cenpf	centromere protein F	43	43	43	16	16	16	2024	16362000	17625000	16300000	17847000	17034000	18381000	1.67623e+07	17754000	-1.05916	0.164092	NO
E9Q3Q6	E9Q3Q6	ENSMUSG00000022636	11658	Alcam	activated leukocyte cell adhesion molecule	39	39	39	48.4	48.4	48.4	2025	93628000	90967000	85774000	80059000	78621000	81444000	90123000	8.00413e+07	1.12596	0.0145914	NO
E9Q3R9	E9Q3R9	ENSMUSG00000046962	114565	Zbtb21	zinc finger and BTB domain containing 21	11	11	11	15.1	15.1	15.1	2026	4541000	4699000	4699500	5389500	5322300	5141700	4646500	5284500	-1.13731	0.00216739	NO
L0N7N1	L0N7N1	ENSMUSG00000041498	381293	Kif14	kinesin family member 14	27	27	26	20.3	20.3	19.8	2027	9019600	9036000	9324400	9890700	10307000	10471000	9.12667e+06	10222900	-1.12011	0.0053042	NO
E9Q3V6	E9Q3V6	ENSMUSG00000116048	18000	Septin2	septin 2	26	1	1	78.5	2.8	2.8	2028	684100	667750	642040	649780	639190	712360	664630	667110	-1.00373	0.928337	NO
E9Q3X0	E9Q3X0	ENSMUSG00000030681	78388	Mvp	major vault protein	53	1	1	63.6	1.6	1.6	2029	237510	196210	226790	256230	224250	251110	220170	243863	-1.10761	0.209439	NO
E9Q3X4	E9Q3X4	ENSMUSG00000014418	246694	Hps5	HPS5, biogenesis of lysosomal organelles complex 2 subunit 2	16	16	16	15.4	15.4	15.4	2030	7362700	9738000	10222000	11314000	11819000	10931000	9.10757e+06	1.13547e+07	-1.24673	0.0710595	NO
E9Q3Y4	E9Q3Y4	ENSMUSG00000028080	80877	Lrba	LPS-responsive beige-like anchor	51	51	47	18.7	18.7	17.3	2031	27590000	30194000	28340000	29607000	28942000	29903000	28708000	29484000	-1.02703	0.399861	NO
E9Q3Z4	E9Q3Z4	ENSMUSG00000025877	212032	Hk3	hexokinase 3	25	23	23	35.6	32.6	32.6	2032	9518100	9603900	9193900	11407000	11578000	11495000	9.43863e+06	1.14933e+07	-1.21769	0.000106322	NO
E9Q411	E9Q411	ENSMUSG00000020576	71169	Nbas	neuroblastoma amplified sequence	55	55	54	25.3	25.3	25	2033	33303000	33201000	32068000	35250000	35421000	35330000	3.28573e+07	3.53337e+07	-1.07537	0.00342358	NO
E9Q418	E9Q418	ENSMUSG00000007613	21812	Tgfbr1	transforming growth factor, beta receptor I	22	22	19	47	47	41.5	2034	21105000	20586000	19823000	25040000	23761000	24889000	2.05047e+07	2.45633e+07	-1.19794	0.00178581	NO
E9Q446	E9Q446	ENSMUSG00000026171	57751	Rnf25	ring finger protein 25	14	1	1	35.4	2.4	2.4	2035	79835	71926	88645	136950	90042	69620	80135.3	98870.7	-1.2338	0.412632	NO
E9Q450	E9Q450	ENSMUSG00000032366	22003	Tpm1	tropomyosin 1, alpha	45	6	0	83.1	15.8	0	2036	19147000	18654000	18039000	17545000	17524000	18653000	1.86133e+07	1.79073e+07	1.03943	0.224383	NO
E9Q459	E9Q459	ENSMUSG00000067942	224585	Zfp160	zinc finger protein 160	4	1	1	6	1.8	1.8	2037	212070	185150	186130	249700	267630	229480	194450	248937	-1.28021	0.0181283	NO
E9Q8W2	E9Q8W2	ENSMUSG00000044501	224598	Zfp758	zinc finger protein 758	4	2	2	8.9	5.5	5.5	2038	1399700	1321000	1211100	1225500	1298300	1361100	1310600	1.29497e+06	1.01207	0.827655	NO
E9Q481	E9Q481	ENSMUSG00000041846	68734	Ppp4r3a	protein phosphatase 4 regulatory subunit 3A	36	36	22	33.5	33.5	23.8	2039	40683000	38965000	39856000	43687000	44486000	44390000	3.98347e+07	4.41877e+07	-1.10928	0.00144036	NO
E9Q496	E9Q496	ENSMUSG00000002395	67023	Use1	unconventional SNARE in the ER 1 homolog (S. cerevisiae)	15	15	15	53.2	53.2	53.2	2040	10576000	10472000	10233000	11103000	10956000	11200000	10427000	1.10863e+07	-1.06323	0.00599244	NO
E9Q4C1	E9Q4C1	ENSMUSG00000055707	234378	Klhl26	kelch-like 26	6	6	6	13.8	13.8	13.8	2041	1243400	1199700	1307500	1393600	1398200	1369500	1250200	1387100	-1.1095	0.0136244	NO
F6XJP7	F6XJP7	ENSMUSG00000030513	18553	Pcsk6	proprotein convertase subtilisin/kexin type 6	5	4	4	5.8	5	5	2042	725650	770820	832380	771640	767740	713790	776283	751057	1.03359	0.523475	NO
Q3V1N2	Q3V1N2	ENSMUSG00000024534	67847	Sncaip	synuclein, alpha interacting protein (synphilin)	6	6	6	8.8	8.8	8.8	2043	1887800	2242400	1868400	2135000	2208200	2321100	1.99953e+06	2.22143e+06	-1.11098	0.17073	NO
E9Q4F7	E9Q4F7	ENSMUSG00000035569	77087	Ankrd11	ankyrin repeat domain 11	19	19	18	8.3	8.3	7.8	2044	5224900	5335400	4881100	5658500	6029800	5985900	5.14713e+06	5891400	-1.1446	0.0144613	NO
E9Q4M4	E9Q4M4	ENSMUSG00000030086	66098	Chchd6	coiled-coil-helix-coiled-coil-helix domain containing 6	16	1	1	62	2.9	2.9	2045	410760	449670	445120	347810	385350	391980	435183	375047	1.16034	0.0310368	NO
E9Q4P1	E9Q4P1	ENSMUSG00000073643	69368	Wdfy1	WD repeat and FYVE domain containing 1	14	14	14	34.4	34.4	34.4	2046	6327600	6712200	6301100	7549500	7682000	7676500	6.44697e+06	7636000	-1.18443	0.00104551	NO
E9Q4Q2	E9Q4Q2	ENSMUSG00000024949	22668	Sf1	splicing factor 1	24	24	1	43.2	43.2	1.6	2047	42600000	42546000	42123000	51230000	52148000	51010000	42423000	5.14627e+07	-1.21308	1.84655e-05	NO
E9Q4R1	E9Q4R1	ENSMUSG00000040339	329739	Fam102b	family with sequence similarity 102, member B	6	6	6	24.9	24.9	24.9	2048	1110100	1259200	1190300	1173100	1260700	1369100	1.18653e+06	1.26763e+06	-1.06835	0.31827	NO
E9Q4T0	E9Q4T0	ENSMUSG00000044783	381280	Hjurp	Holliday junction recognition protein	11	11	11	22.5	22.5	22.5	2049	5049400	4940500	5078200	5855400	5910600	6029700	5022700	5931900	-1.18102	0.000164374	NO
E9Q4T1	E9Q4T1	ENSMUSG00000025154	71085	Arhgap19	Rho GTPase activating protein 19	2	2	2	6.3	6.3	6.3	2050	98596	85403	87971	82361	108170	148730	90656.7	113087	-1.24742	0.319161	NO
[truncated: 7,829 more rows]
