# Supplementary material for: Multi‐Omics Reveal the Metabolic Changes in Cumulus Cells During Aging
Source: Cell Prolif. 2025 Mar 5;58(8):e70014. doi: 10.1111/cpr.70014 (PMC12336455; doi:10.1111/cpr.70014)
Supplement: Supplementary file 5 — Table S2. Metabolomic profiling in cumulus cells from young and old mice. [file CPR-58-e70014-s004.xlsx]

## Sheet: Sheet1
Supplementary Table 2, related to Figure 2
Metabolomic profiling in cumulus cells from young and old mice
Compound	Old vs Young
	Fold change	P	VIP
Significantly changed metabolites
α-Ketoglutarate	11.5915	0.0106842	1.35271
3-Hydroxyanthranilic acid	2.40969	0.000879455	1.60546
5-Methoxy-DL-tryptophan	2.60389	0.00420871	1.43696
5-Methoxytryptophol	1.39746	0.0163034	1.29896
L-Acetylcarnitine	2.5155	0.0279193	1.1498
Allantoin	8.84528	1.90575e-05	1.83027
ATP	3.16586	0.00233528	1.28451
Beta-Alanine	5.35661	0.00740942	1.40341
Capric acid	1.59077	0.0198591	1.20297
Cholic acid	2.34492	0.00577744	1.52015
5-Hydroxylysine	0.248439	3.32537e-05	1.71092
Isocitric acid	0.113696	0.0152206	1.32621
Dodecanedioic acid	1.49318	0.0254911	1.25173
Dodecanoic acid	2.34548	8.96084e-05	1.79857
Glycocholic acid	2.54127	0.0148698	1.39218
Glycolic acid	1.37094	0.0424976	1.32617
Hexadecanedioic acid	1.59099	0.000869819	1.66602
Inosinic acid	1.8897	0.0278273	1.17561
L-Cystine	0.792295	0.0240045	1.32477
L-Histidine	0.799919	3.02627e-05	1.84977
L-Lysine	0.471379	1.73108e-05	1.72619
L-Malic acid	2.89039	0.00143997	1.47905
L-Phenylalanine	2.0196	0.00466014	1.34339
L-Tyrosine	1.31166	0.0299952	1.25899
methyl-THF	0.454944	0.0152577	1.39481
Phenylglyoxylic acid	7.88518	0.0025839	1.54111
phosphoethanolamine	0.244791	0.000240997	1.29305
Pipecolic acid	0.521351	0.00554136	1.52355
Pyridoxal 5'-phosphate	1.12608	0.0368041	1.17212
Pyruvate	4.13655	0.0337654	1.16654
Quinaldic acid	1.90721	0.0082508	1.23136
reduced glutathione	0.907606	0.00393047	1.46537
Rhamnose	4.17535	0.00166019	1.5356
S-Adenosylmethionine	0.709008	0.00183068	1.59014
Serotonin	0.551449	0.0125966	1.28443
Deoxycholic acid glycine conjugate	2.03546	0.0435964	1.22779
Sorbitol	2.08661	0.00148019	1.63247
Testosterone	1.5905	0.0479446	1.125
Tetradecanedioic acid	1.82092	0.00244405	1.42926
Tryptamine	3.43077	0.00939281	1.40803
Tryptophanol	1.36586	0.0397534	1.00863
Xanthosine	1.54146	0.0360426	1.19894
3-Oxocholic acid	2.6217	0.0105775	1.41154
5-Hydroxy-L-tryptophan	0.396587	0.0440578	1.07035
Cyclic AMP	1.22849	0.00432156	1.43396
Deoxyuridine	1.71862	0.00267885	1.59432
Hydroxyphenyllactic acid	4.99598	0.0242269	1.27775
L-Alanine	3.58424	0.0121497	1.29945
L-Kynurenine	1.23352	0.0316971	1.16455
L-Threonine	0.495854	0.007349	1.38463
Malonic acid	0.371567	0.027449	1.24433
Palmitic acid	1.34629	0.0483429	1.16647
Propionylcarnitine	2.83368	0.0275166	1.24715
Pyridoxal	0.460961	0.0305567	1.1409
Retinyl palmitate	10.3216	0.0150872	1.27832
Stearic acid	1.94322	0.0190558	1.38967
Symmetric dimethylarginine	0.638921	0.00347164	1.57539
Undecanedioic acid	1.44079	0.0115939	1.363
Phosphocreatine	0.547902	0.00158221	1.53074
dUMP	1.67803	0.000507937	1.6198
6-Hydroxydopamine	1.51519	0.0433651	1.02055
4-Acetamidobutyric acid	24.5373	6.12753e-07	1.99835
Histamine	3.54106	0.000479897	1.74428
3-Hydroxymethylglutaric acid	1.90145	0.000981021	1.63918
4-Trimethylammoniobutanoic acid	0.857601	0.0364579	1.18413
2-Hydroxycinnamic acid	2.68064	0.0091868	1.35938
L-Arginine	0.737393	7.28405e-05	1.81461
L-Asparagine	0.332065	0.000666132	1.29905
L-Aspartic acid	0.314164	0.00617186	1.47884
5-Hydroxyindoleacetic acid	0.480831	0.0260334	1.18541
Anserine	1.81208	0.0339564	1.12159
IDP	2.37934	0.0321958	1.24053
Tetrahydrobiopterin	0.472891	6.96607e-05	1.83565
Hemin	0.268106	0.0312971	1.16406
N-Methylnicotinamide	1.59805	0.0267546	1.3182
Unchanged metabolites
3-Hydroxyphenylacetic acid	1.38953	0.0585489	1.08248
3-Indoleacetonitrile	1.2534	0.141705	1.00349
3-Methylhistidine	1.38855	0.0624445	1.14104
4-Hydroxycinnamic acid	2.38661	0.0607581	1.0657
5-Methoxytryptamine	1.09939	0.273439	1.00745
Azelaic acid	1.30787	0.101923	1.03099
Cortisol	1.32352	0.0963291	1.04079
Deoxyinosine	1.54518	0.103645	1.09509
Estrone	1.26787	0.0658877	1.10851
flavin adenine dinucleotide	1.13974	0.0945003	1.12254
Glutamine	0.497576	0.0754992	1.14969
Indole-3-acetamide	0.661407	0.078382	1.08129
Indoleacetic acid	1.79004	0.0636798	1.00658
L-Dopa	1.14002	0.180933	1.03451
L-Leucine	1.20602	0.321313	1.05266
methionine	1.13128	0.217134	1.02354
Purine	2.16049	0.0644601	1.06036
Salicin	2.32704	0.0510776	1.21758
Syringic acid	1.43214	0.0742595	1.04184
Taurine	0.688015	0.0516544	1.17818
Uridine	1.26535	0.0767207	1.1528
Vanillic acid	1.27364	0.11143	1.06685
1,11-Undecanedicarboxylic acid	1.38719	0.0762121	1.11247
ADP	0.623771	0.0621054	1.24271
Chalcone	1.46502	0.0785857	1.0573
Chenodeoxycholic acid	1.4754	0.111884	1.0375
Daidzein	0.731005	0.159635	1.03889
Guanosine	1.83403	0.103322	1.07572
Inosine	1.42439	0.102672	1.0106
NADP	0.757686	0.0672271	1.00598
Pterin	0.797055	0.0550318	1.27901
Spermidine	0.815985	0.562494	1.0054
Xanthine	1.83462	0.0911909	1.122
DL-Homocystine	1.07009	0.317093	1.00662
Gamma-Butyrolactone	1.30331	0.0763398	1.08301
Guanidine	1.353	0.0544203	1.17614
Cotinine	0.644692	0.0669116	1.16597
Traumatic acid	1.2955	0.0993202	1.04951
Androstanedione	1.17036	0.133228	1.04569
Angiotensin II	1.44639	0.154671	1.06938
oxidized glutathione	1.35449	0.0354772	0.958286
17-Hydroxyprogesterone	1.34671	0.298925	0.936272
Deoxycytidine	2.11313	0.107948	0.900084
2-Hydroxycaproic acid	0.935538	0.661262	0.674625
2-Methoxyestradiol	1.18855	0.389032	0.614202
2-Methoxyestrone	0.661276	0.082344	0.694651
4-Methoxytyramine	0.83006	0.526072	0.569089
3-Indolepropionic acid	0.67698	0.395573	0.995832
3-Methyladenine	1.05165	0.554568	0.907728
Methylglutaric acid	1.80424	0.188548	0.925512
3-Methylindole	1.17846	0.515941	0.571203
3-Methylxanthine	0.831842	0.682834	0.601551
3-Phenylbutyric Acid	1.10871	0.238996	0.988169
Xanthurenic acid	1.73833	0.469768	0.547098
4-Hydroxybenzaldehyde	1.5419	0.340996	0.820473
4-Hydroxybenzoic acid	1.14806	0.273287	0.931508
4-Methoxyphenylacetic acid	1.5546	0.0739143	0.99425
5'-Methylthioadenosine	0.898348	0.394407	0.920028
6-Hydroxynicotinic acid	1.22255	0.36477	0.731692
acetoacetic acid	0.869238	0.432468	0.513744
acetyl-CoA	0.796802	0.579879	0.461376
Adenine	0.740601	0.557697	0.612398
Adenosine	0.0693731	0.297388	0.857663
Agmatine	0.947981	0.757454	0.853724
Androstenedione	1.10668	0.267069	0.962244
Arachidonic acid	0.973736	0.486421	0.644613
Benzamide	1.27054	0.633143	0.523551
Bilirubin	0.896083	0.233455	0.752203
Biotin	1.76919	0.403641	0.468178
Carnosine	0.626249	0.0969683	0.920826
Cholesterol	2.62534	0.261401	0.79564
Docosahexaenoic acid	1.00503	0.295387	0.611477
cis-Aconitic acid	2.09817	0.276811	0.761249
Citraconic acid	0.807437	0.230919	0.776125
Citric acid	2.03065	0.136184	0.937698
Cortisone	1.96621	0.238149	0.778066
Creatinine	0.48826	0.286619	0.489082
cystathionine	1.89673	0.442729	0.672434
Cytosine	1.1747	0.621551	0.519727
Dehydroepiandrosterone	0.758912	0.184411	0.939599
Glucosamine 6-phosphate	0.888903	0.508794	0.921217
Dihydrotestosterone	1.42272	0.108251	0.947374
Dimethylbenzimidazole	2.2603	0.134075	0.868033
Neopterin	0.569156	0.322854	0.968963
D-Glucaric acid	4.31324	0.444508	0.632339
Sphingosine	0.80992	0.297988	0.693914
Eicosapentaenoic acid	1.03416	0.927368	0.672959
Ethylmalonic acid	1.33471	0.277727	0.912001
Folic acid	0.30411	0.345604	0.966266
fumarate	0.76645	0.356462	0.524156
Glucose 6-phosphate	1.00326	0.737064	0.488655
Glucose	1.17062	0.103423	0.957143
Glutaric acid	1.47175	0.276078	0.638873
Glycerophosphocholine	1.03572	0.844515	0.552811
Glycine	0.9772	0.615795	0.778836
Guanine	1.30271	0.304677	0.961253
Hippuric acid	1.06271	0.812911	0.498998
Hydrocinnamic acid	1.38125	0.348094	0.584145
4-Hydroxyproline	0.599685	0.259951	0.915791
Hypotaurine	0.84637	0.49471	0.616102
Indole-3-methyl acetate	0.454896	0.468372	0.808063
Itaconic acid	1.22816	0.690159	0.252104
lactate	0.942019	0.76562	0.903612
L-Aspartyl-L-phenylalanine	1.40457	0.136975	0.951548
L-Carnitine	1.06817	0.361057	0.607662
Linoleic acid	0.983946	0.634938	0.701249
(R)-lipoic acid	1.02791	0.406002	0.972807
Lithocholic acid	1.20699	0.145261	0.983035
L-Proline	0.947346	0.589947	0.937414
L-Serine	1.04731	0.653682	0.677287
Thyroxine	1.0403	0.702254	0.730417
L-Tryptophan	1.09884	0.351504	0.900297
malate	1.72543	0.156561	0.930675
Melatonin	0.0604716	0.358619	0.864996
Myristic acid	1.56375	0.296679	0.77248
N-Alpha-acetyllysine	1.43206	0.132133	0.997498
N-Acetylglutamic acid	1.03956	0.672662	0.319007
N-Acetyl-L-alanine	0.964444	0.808451	0.807224
N-Acetyl-L-methionine	1.02976	0.823227	0.689679
N-Acetyl-L-phenylalanine	1.08357	0.465483	0.666447
N-Acetyl-L-tyrosine	0.84393	0.324279	0.774606
N-Acetylneuraminic acid	0.868584	0.398589	0.805649
Niacinamide	1.20285	0.106299	0.929383
Nicotinic acid	1.01951	0.919553	0.34429
N,N-Dimethylaniline	1.09194	0.495416	0.61862
Octadecanedioic acid	1.14306	0.546767	0.885632
L-Palmitoylcarnitine	0.889701	0.746589	0.512918
p-Anisic acid	1.81093	0.218805	0.684832
Pantothenol	1.43287	0.117145	0.903976
Pentadecanoic acid	1.37808	0.085906	0.97083
Pimelic acid	2.91229	0.0608944	0.991033
Pregnenolone	0.343029	0.0817361	0.973041
Progesterone	0.699355	0.057451	0.93698
Prostaglandin E2	1.03267	0.330796	0.86565
Putrescine	0.91231	0.29787	0.771002
Pyridoxine	0.697408	0.328488	0.537434
Pyroglutamic acid	1.29366	0.0547488	0.93538
Pyrrole-2-carboxylic acid	0.783574	0.506409	0.401627
Quinic acid	1.29973	0.14971	0.920385
Retinal	0.857692	0.821985	0.373833
All-trans-retinoic acid	0.621523	0.405862	0.710205
Riboflavin	0.902691	0.607703	0.84845
Sebacic acid	1.01621	0.474528	0.962666
Spermine	0.961238	0.455596	0.991723
Suberic acid	0.910911	0.764087	0.53146
Theophylline	1.06455	0.350085	0.886384
Thymine	1.33144	0.237073	0.862802
Tyramine	1.20665	0.556813	0.73668
Uridine diphosphate-N-acetylglucosamine	0.866415	0.54501	0.25162
Uracil	0.874831	0.755027	0.682894
11Z-Eicosenoic acid	0.843177	0.517317	0.616721
12-Hydroxydodecanoic acid	1.31248	0.256124	0.925319
2-Indolecarboxylic acid	1.2905	0.246235	0.733726
3-Indolebutyric acid	0.734467	0.498814	0.726693
5-Aminoimidazole-4-carboxamide	0.924807	0.453492	0.623757
5a-Pregnane-3,20-dione	0.96529	0.804477	0.474826
5-Hydroxymethyluracil	1.06101	0.476546	0.725333
5-Methylcytosine	2.17662	0.0941782	0.818497
5-Methyldeoxycytidine	1.08373	0.278184	0.95594
Adenosine monophosphate	1.13095	0.453394	0.858989
Cinnamic acid	1.29107	0.393958	0.582533
Coumarin	1.5246	0.158171	0.936107
Creatine	0.936223	0.315292	0.786095
Cytidine monophosphate	0.93999	0.783454	0.925356
Cytidine	0.764726	0.261722	0.990977
dCMP	0.552707	0.357376	0.919657
Dimethylglycine	0.327018	0.349957	0.67091
Docosanamide	1.34151	0.168488	0.871722
Elaidic acid	1.17883	0.399659	0.804551
Epinephrine	1.14112	0.346336	0.587417
Glucaric acid	0.784481	0.501193	0.534511
Glycylproline	0.996947	0.606899	0.647408
Guanidoacetic acid	1.48212	0.452429	0.549578
Hesperidin	0.462032	0.184065	0.551935
Homogentisic acid	1.60808	0.518603	0.634178
Hydroxykynurenine	4.26108	0.142733	0.863418
Hypoxanthine	2.0102	0.234268	0.632723
Imidazolepropionic acid	1.28211	0.159495	0.974869
Indole	1.42204	0.116638	0.969956
Indole-3-carbinol	0.721109	0.403272	0.800584
Kynurenic acid	1.23788	0.231224	0.957481
Lanosterol	0.23087	0.0600561	0.999
Liothyronine	1.15742	0.319965	0.859425
L-Valine	2.49107	0.214231	0.897592
Maltotriose	0.587549	0.294274	0.753986
N-Acetyl-D-glucosamine	0.705407	0.188544	0.788668
N-Acetylglutamine	0.920085	0.814787	0.704334
N-Acetyllactosamine	0.866921	0.53385	0.808771
N-Acetyl-L-aspartic acid	0.295896	0.0545619	0.851783
N-alpha-Acetyl-L-citrulline	1.31104	0.459329	0.550591
N-Glycolylneuraminic acid	0.886419	0.432316	0.835317
Nutriacholic acid	1.8663	0.153291	0.795257
Oxytocin	1.05763	0.351647	0.838579
p-Aminobenzoic acid	0.839738	0.259822	0.553739
Phenylacetylglycine	1.03718	0.47166	0.889479
Phosphoenolpyruvic acid	0.309062	0.217972	0.904611
Protoporphyrin IX	0.759483	0.519825	0.749293
Senecioic acid	2.38335	0.155383	0.883572
Succinylacetone	1.68592	0.0978665	0.872979
Vitamin D3	0.963131	0.460483	0.788401
p-Octopamine	1.00669	0.220747	0.980526
Trehalose	0.504619	0.368987	0.71043
Fructose 1,6-bisphosphate	0.963424	0.166702	0.889223
N-Acetylmannosamine	0.452676	0.0937038	0.999284
Deoxyadenosine	1.0937	0.261202	0.994879
D-Ornithine	0.820656	0.557553	0.814885
5-Thymidylic acid	1.08837	0.474905	0.689856
Pyridoxamine	0.553637	0.213233	0.813529
Guanosine triphosphate	2.18391	0.0628551	0.884947
Glycochenodeoxycholate-3-sulfate	1.10945	0.444121	0.642464
Valeric acid	1.03389	0.696809	0.740427
Leucinic acid	0.856516	0.52997	0.945118
5-Androstenediol	1.24128	0.495054	0.600414
Farnesol	1.15584	0.279834	0.926631
1-Stearoyl-2-Hydroxy-sn-Glycero-3-Phosphoethanolamine	1.12594	0.235538	0.786311
Palmitoleic acid	1.10272	0.438336	0.792347
N-Heptadecanoyl-D-erythro-Sphingosylphosphorylcholine	0.965482	0.884087	0.197914
2-Hydroxyphenethylamine	1.19342	0.434971	0.820507
Argininosuccinic acid	0.819729	0.411769	0.816258
Indoleacrylic acid	1.33406	0.185306	0.876076
2,3-Dihydroxypropyl decanoate	0.464366	0.358828	0.728418
Oleoylethanolamide	1.18767	0.260471	0.719632
7-Ketocholesterol	0.894008	0.538732	0.783254
Butyric acid	0.8555	0.706352	0.497429
N-Palmitoylsphingosine	0.925486	0.44236	0.69474
C17 Ceramide	0.914919	0.428492	0.673893
Dihydrocholesterol	0.549769	0.109298	0.636441
Glycerol	0.910388	0.763887	0.643172
Lathosterol	0.688454	0.405353	0.799063
Citrulline	0.885491	0.638936	0.723172
Cyclohexanone	0.723978	0.382736	0.647421
Heptanoic acid	0.709558	0.298487	0.98239
DL-2-Aminooctanoic acid	1.32526	0.278835	0.803882
Guaiacol	1.11824	0.323685	0.333334
Indoxyl sulfate	2.74305	0.241786	0.843715
Uridine 5'-monophosphate	1.05985	0.456454	0.906285
17alpha-Estradiol	1.73923	0.257156	0.492281
Trigonelline	0.758737	0.187336	0.851973
p-Cresol	0.645267	0.453019	0.579422
5,6-dihydrothymine	1.1714	0.298339	0.917382
L-Glutamic acid	0.953188	0.398014	0.554597
Hydroxyoctanoic acid	1.35934	0.17382	0.90472
Isovalerylglycine	1.43998	0.304823	0.542048
NADPH	0.345967	0.146563	0.960513
Coenzyme A	1.32934	0.162418	0.838553
Naringin	0.298056	0.167044	0.73388
Aminoadipic acid	1.14523	0.286487	0.591727
Diaminopimelic acid	1.13317	0.539528	0.568521
Indole-3-carboxylic acid	1.09244	0.251628	0.975141
